# Supplementary material for: Intrinsic timescales in the visual cortex change with selective attention and reflect spatial connectivity
Source: Nat Commun. 2023 Apr 3;14:1858. doi: 10.1038/s41467-023-37613-7 (PMC10070246; doi:10.1038/s41467-023-37613-7)
Supplement: Supplementary file 4 — Source Data [file 41467_2023_37613_MOESM4_ESM.xlsx]

## Sheet: fig1d
Spike times recorded across different channels in sec
Spike times, channel 1	Spike times, channel 2	Spike times, channel 3	Spike times, channel 4	Spike times, channel 5	Spike times, channel 6	Spike times, channel 7	Spike times, channel 8	Spike times, channel 9	Spike times, channel 10	Spike times, channel 11	Spike times, channel 12	Spike times, channel 13	Spike times, channel 14	Spike times, channel 15	Spike times, channel 16	Spike times, all channels
1.02713	1.02995	1.03795	1.02717	1.02487	1.02485	1.02042	1.0211	1.02178	1.0231	1.0268	1.02887	1.02285	1.02087	1.02052	1.0374	1.02042
1.0364			1.02848	1.0283	1.0257	1.0221	1.02405	1.0311	1.02455	1.0281	1.03215	1.02705	1.0227	1.0238		1.02052
			1.03448	1.03317	1.02828	1.0247	1.02757	1.03773	1.03068			1.02937	1.02615	1.02513		1.02087
				1.0354	1.02975	1.0264		1.03947	1.03592			1.03652	1.02915			1.0211
				1.03767	1.03065	1.02838							1.03215			1.02178
					1.03165	1.02955							1.03472			1.0221
					1.03325	1.03042							1.03747			1.0227
					1.03425	1.03272										1.02285
					1.03743	1.03418										1.0231
						1.0359										1.0238
						1.03707										1.02405
						1.03822										1.02455
																1.0247
																1.02485
																1.02487
																1.02513
																1.0257
																1.02615
																1.0264
																1.0268
																1.02705
																1.02713
																1.02717
																1.02757
																1.0281
																1.02828
																1.0283
																1.02838
																1.02848
																1.02887
																1.02915
																1.02937
																1.02955
																1.02975
																1.02995
																1.03042
																1.03065
																1.03068
																1.0311
																1.03165
																1.03215
																1.03215
																1.03272
																1.03317
																1.03325
																1.03418
																1.03425
																1.03448
																1.03472
																1.0354
																1.0359
																1.03592
																1.0364
																1.03652
																1.03707
																1.0374
																1.03743
																1.03747
																1.03767
																1.03773
																1.03795
																1.03822
																1.03947

## Sheet: fig1e
Time lags (ms)	AC
2	0.149653
4	0.124317
6	0.107333
8	0.0988728
10	0.0854878
12	0.0787924
14	0.0781261
16	0.0688973
18	0.0667491
20	0.0613275
22	0.0609722
24	0.0594422
26	0.056164
28	0.0545302
30	0.0538083
32	0.0486749
34	0.0480024
36	0.041593
38	0.0421753
40	0.0418167
42	0.0371899
44	0.038445
46	0.0348779
48	0.0315286
50	0.0268428
52	0.0264334
54	0.0273442
56	0.0261469
58	0.0246722
60	0.0205449
62	0.0205118
64	0.0185975
66	0.0221707
68	0.0181945
70	0.0157964
72	0.0127412
74	0.0104201
76	0.012388
78	0.0101544
80	0.0125522

## Sheet: fig2a
Time lags (ms)	Monkey G, AC, data	Monkey G, AC, aABC fit, M_1	Monkey G, AC, aABC fit, M_2	Monkey G, posterior, M_1, tau (ms)	Monkey G, posterior, M_2, tau_1 (ms)	Monkey G, posterior, M_2, tau_2 (ms)	Monkey G, epsilon	Monkey G, CDF(epsilon), M_1	Monkey G, CDF(epsilon), M_2	Monkey N, AC, data	Monkey N, AC, aABC fit, M_1	Monkey N, AC, aABC fit, M_2	Monkey N, posterior, M_1, tau (ms)	Monkey N, posterior, M_2, tau_1 (ms)	Monkey N, posterior, M_2, tau_2 (ms)	Monkey N, epsilon	Monkey N, CDF(epsilon), M_1	Monkey N, CDF(epsilon), M_2	Monkey B, AC, data	Monkey B, AC, aABC fit, M_1	Monkey B, AC, aABC fit, M_2	Monkey B, posterior, M_1, tau (ms)	Monkey B, posterior, M_2, tau_1 (ms)	Monkey B, posterior, M_2, tau_2 (ms)	Monkey B, epsilon	Monkey B, CDF(epsilon),M_1	Monkey B, CDF(epsilon), M_2
2	0.3081	0.287693	0.319217	33.5292	11.5821	79.4818	0.000354333	0	0.004	0.149653	0.120988	0.152006	41.9607	4.13554	54.9415	1.09506e-05	0	0.004	0.162916	0.119055	0.161817	35.4164	2.25021	62.437	0.000269718	0	0.004
4	0.273965	0.273681	0.284799	32.6573	9.52259	63.7387	0.000358811	0	0.005	0.124317	0.118087	0.126988	38.9615	3.62672	57.7591	1.11384e-05	0	0.005	0.11464	0.113519	0.107632	37.8064	2.20285	63.4389	0.000269823	0	0.005
6	0.244373	0.260094	0.258855	32.2643	12.8308	78.5106	0.000360307	0	0.006	0.107333	0.111604	0.109235	38.8002	4.43142	54.8471	1.11388e-05	0	0.006	0.0982513	0.103375	0.0917587	42.9427	2.13034	58.058	0.000270194	0	0.006
8	0.231728	0.244262	0.233092	35.1315	16.1028	155.788	0.000362694	0	0.007	0.0988728	0.100144	0.0955339	42.8017	3.01993	54.1234	1.11494e-05	0	0.007	0.0750176	0.0973801	0.0779354	43.2913	3.32899	63.0909	0.000282951	0	0.007
10	0.215929	0.228384	0.20972	33.7069	10.5837	93.9857	0.000362906	0	0.008	0.0854878	0.0987611	0.0908068	41.3975	3.46958	53.1237	1.11534e-05	0	0.008	0.0666463	0.0985073	0.0701119	37.3856	2.02681	62.5423	0.000298753	0	0.008
12	0.198376	0.211374	0.194196	35.0866	14.9517	88.5458	0.000373562	0	0.009	0.0787924	0.088245	0.0801637	40.667	3.70788	50.5638	1.13582e-05	0	0.009	0.0606529	0.0897462	0.0663667	39.3728	2.53506	69.1902	0.000308453	0	0.009
14	0.178432	0.201705	0.175135	34.994	14.0123	130.307	0.000374859	0	0.01	0.0781261	0.0858928	0.0745547	38.5835	2.82187	56.6283	1.15235e-05	0	0.01	0.056311	0.0871536	0.0647048	35.3288	2.83395	62.8573	0.000311096	0	0.01
16	0.159668	0.190175	0.163855	36.1257	11.2821	81.0754	0.00037835	0	0.011	0.0688973	0.0814572	0.0712343	36.4002	6.10006	62.4852	1.15275e-05	0	0.011	0.0554947	0.0747048	0.0633318	43.2156	2.61425	60.5534	0.000316088	0	0.011
18	0.153896	0.179555	0.15602	34.0828	14.9601	134.962	0.000379617	0	0.012	0.0667491	0.0767474	0.0671994	38.6434	3.81874	55.6848	1.17994e-05	0	0.012	0.0599032	0.0770935	0.0556197	41.6214	2.62378	63.3264	0.000320073	0	0.012
20	0.139347	0.169416	0.143024	33.7605	13.1086	79.0418	0.000384368	0	0.013	0.0613275	0.0726545	0.0638734	42.3757	4.13228	59.36	1.18029e-05	0	0.013	0.0574936	0.0666204	0.0516609	39.021	2.47834	59.1608	0.000329863	0	0.013
22	0.133787	0.160866	0.129685	33.9149	12.6284	107.803	0.000391271	0	0.014	0.0609722	0.0697456	0.0590033	40.5253	4.49826	55.8188	1.19207e-05	0	0.014	0.0522783	0.0607391	0.0516631	37.0661	2.75809	53.9472	0.000332459	0	0.014
24	0.123275	0.153668	0.124209	34.1739	13.6804	74.2127	0.000393446	0	0.015	0.0594422	0.0603183	0.0585134	39.7409	4.53325	51.7738	1.20583e-05	0	0.015	0.0559624	0.0660063	0.0570038	38.1035	2.36624	55.5295	0.000332706	0	0.015
26	0.114808	0.144551	0.120057	32.4703	15.59	86.2575	0.000396291	0	0.016	0.056164	0.0579889	0.0571175	42.946	4.75299	62.0262	1.21447e-05	0	0.016	0.0488399	0.0602389	0.0512753	36.834	2.3318	68.0926	0.000344219	0	0.016
28	0.106967	0.137508	0.110591	35.2973	10.3571	73.95	0.000398146	0	0.017	0.0545302	0.0552412	0.0531087	41.1001	3.83357	53.4993	1.23638e-05	0	0.017	0.0501198	0.0523782	0.0505742	44.7262	2.4234	61.3273	0.000344815	0	0.017
30	0.101496	0.12765	0.100616	34.2099	10.4661	92.3863	0.00040414	0	0.018	0.0538083	0.0498197	0.0511024	40.6024	3.36343	58.8745	1.24059e-05	0	0.018	0.0470945	0.0506185	0.0425533	34.8095	1.96567	55.5971	0.000346032	0	0.018
32	0.0946655	0.119441	0.0984633	34.3993	13.3697	140.86	0.000409465	0	0.019	0.0486749	0.0419407	0.0501774	42.315	2.84754	58.2601	1.25433e-05	0	0.019	0.0453248	0.0431433	0.042418	37.0415	2.65543	64.5007	0.000346546	0	0.019
34	0.0883308	0.1138	0.0964291	33.5749	11.5395	80.3356	0.000410262	0	0.02	0.0480024	0.044627	0.0435034	40.775	5.49876	55.3328	1.25795e-05	0	0.02	0.0486063	0.0402979	0.0411413	40.9931	2.20623	55.5148	0.000347758	0	0.02
36	0.0888797	0.108635	0.0898938	36.4727	13.343	110.283	0.000411206	0	0.021	0.041593	0.0394926	0.0441663	43.7836	4.35081	59.8843	1.29661e-05	0	0.021	0.0401479	0.0440807	0.0370727	32.8964	1.78555	53.2748	0.000348039	0	0.021
38	0.0809182	0.103081	0.0876447	34.4279	11.1485	84.4647	0.000413141	0	0.022	0.0421753	0.0404535	0.0397502	41.1049	4.308	57.1226	1.2972e-05	0	0.022	0.0441018	0.0436933	0.0321307	42.7641	2.04219	65.3141	0.000351261	0	0.022
40	0.0767665	0.0961348	0.0840582	35.5121	11.6242	82.0158	0.000413374	0	0.023	0.0418167	0.0374624	0.0436973	39.2472	3.57572	56.6465	1.30313e-05	0	0.023	0.0394736	0.0344428	0.0328526	35.9948	2.71228	69.0169	0.00035226	0	0.023
42	0.0794509	0.0933596	0.0829601	32.3916	10.517	69.4081	0.000416791	0	0.024	0.0371899	0.0342325	0.0358633	39.5346	4.59376	54.3724	1.30505e-05	0	0.024	0.0333402	0.0337554	0.0324684	40.9907	2.44479	61.3786	0.000352448	0	0.024
44	0.0800964	0.0815991	0.081351	36.2933	12.114	91.9462	0.000418386	0	0.025	0.038445	0.0321748	0.0331677	44.5291	4.21249	56.43	1.30511e-05	0	0.025	0.0319366	0.0342132	0.0361192	37.7306	3.20009	73.1766	0.000353851	0	0.025
46	0.0743077	0.0805869	0.0787218	33.2953	11.6224	74.2903	0.000418553	0	0.026	0.0348779	0.0280099	0.0301122	43.8106	3.39429	57.7451	1.30712e-05	0	0.026	0.0308928	0.0269904	0.0249691	41.8568	2.59631	55.4573	0.000355846	0	0.026
48	0.0746376	0.0804507	0.0753428	32.2227	11.6695	87.8323	0.000421113	0	0.027	0.0315286	0.0264279	0.0284959	42.7051	3.52021	60.0062	1.31392e-05	0	0.027	0.0240435	0.0263736	0.0269739	47.1964	2.89481	60.28	0.000356353	0	0.027
50	0.0726896	0.073788	0.0693954	33.8617	15.3873	129.904	0.000425093	0	0.028	0.0268428	0.026136	0.0306711	37.9342	3.14886	57.125	1.31909e-05	0	0.028	0.0308511	0.0295932	0.0250547	35.058	2.56171	64.4457	0.000356787	0	0.028
52	0.0757895	0.0710971	0.0709069	35.6397	9.40266	65.7819	0.000427672	0	0.029	0.0264334	0.0251921	0.0282745	39.2907	3.64733	59.5278	1.3197e-05	0	0.029	0.0227436	0.0260174	0.0241036	37.2772	2.71258	57.9526	0.000360034	0	0.029
54	0.069487	0.062196	0.0631423	36.7869	12.9962	112.668	0.000430106	0	0.03	0.0273442	0.0198597	0.0274425	42.9021	3.61498	59.8424	1.32505e-05	0	0.03	0.0215459	0.0264714	0.0181626	44.3136	2.76328	61.0729	0.000360254	0	0.03
56	0.0675603	0.0621667	0.0691648	35.6658	13.0454	97.6401	0.000433067	0	0.031	0.0261469	0.0195854	0.0256559	39.677	3.53319	51.5996	1.32798e-05	0	0.031	0.0236939	0.00783452	0.0154885	46.0473	2.31426	56.5908	0.00036144	0	0.031
58	0.0710719	0.0600551	0.065889	35.9596	14.8503	130.142	0.000435564	0	0.032	0.0246722	0.0167737	0.0205049	37.5238	3.67902	59.7547	1.35808e-05	0	0.032	0.0153081	0.0141542	0.0178153	42.7226	2.70177	62.7735	0.000363504	0	0.032
60	0.0648443	0.0530173	0.0634581	34.8901	10.9242	86.0901	0.000436446	0	0.033	0.0205449	0.0160641	0.0241908	39.4576	4.12408	54.914	1.36182e-05	0	0.033	0.0158447	0.0171326	0.0153508	40.6561	2.14186	66.1881	0.000366005	0	0.033
62	0.0619067	0.0530858	0.0622602	34.7333	15.2211	123.461	0.000438378	0	0.034	0.0205118	0.0175129	0.0208895	38.7358	2.70863	52.8157	1.36463e-05	0	0.034	0.0202952	0.0152356	0.016733	39.2988	2.02825	53.0169	0.000371227	0	0.034
64	0.0609253	0.0481962	0.0623276	37.1657	13.4528	113.393	0.000439953	0	0.035	0.0185975	0.0129888	0.0210849	41.04	3.21019	53.5554	1.37268e-05	0	0.035	0.0135433	0.0133306	0.0130357	38.938	1.74578	58.8691	0.000371237	0	0.035
66	0.0620146	0.0452261	0.0573765	37.8388	15.1489	116.199	0.000440498	0	0.036	0.0221707	0.0098601	0.0190925	42.7598	3.91676	48.6698	1.37853e-05	0	0.036	0.0131811	0.0104122	0.0121915	40.2433	2.54305	59.8404	0.000371253	0	0.036
68	0.0572822	0.046099	0.0539968	36.7139	14.9344	116.091	0.000441032	0	0.037	0.0181945	0.0116587	0.0142032	42.1857	5.13449	60.9505	1.37988e-05	0	0.037	0.014527	0.010346	0.0103532	33.692	3.47006	61.2645	0.000371451	0	0.037
70	0.060081	0.0396786	0.0539153	34.0147	12.4955	75.049	0.00044148	0	0.038	0.0157964	0.0101517	0.0149691	44.1992	3.63858	55.9476	1.38749e-05	0	0.038	0.0094339	0.00634997	0.0110808	39.3591	2.15483	57.3994	0.000373577	0	0.038
72	0.0575872	0.039301	0.0511663	37.112	11.443	83.7306	0.000442527	0	0.039	0.0127412	0.00828572	0.0132041	43.772	4.0338	56.7289	1.38758e-05	0	0.039	0.00915904	0.00627352	0.0085133	39.203	2.57702	69.2986	0.000374555	0	0.039
74	0.0519107	0.0380103	0.0497391	34.5453	15.1584	119.543	0.000444366	0	0.04	0.0104201	0.00670571	0.0111382	45.1914	3.13653	55.9582	1.39681e-05	0	0.04	0.0109208	0.00220834	0.0114356	40.6506	2.58447	50.7464	0.000377295	0	0.04
76	0.0485328	0.0328806	0.0467278	33.5986	14.1992	144.647	0.000444424	0	0.041	0.012388	0.00325219	0.0141389	42.3508	4.56671	60.8669	1.41206e-05	0	0.041	0.00483103	-0.000534325	0.00930359	35.3534	1.84718	50.4972	0.00037749	0	0.041
78	0.0446348	0.0297516	0.0458021	32.5215	13.0753	104.871	0.000445022	0	0.042	0.0101544	0.0045368	0.00900548	43.5381	4.32595	59.8018	1.41247e-05	0	0.042	0.0038746	0.00450724	0.0092522	38.2165	2.75691	59.4705	0.000377594	0	0.042
80	0.0443712	0.0273376	0.0416699	34.0682	16.7717	110.93	0.000447284	0	0.043	0.0125522	0.00477647	0.00920414	38.4299	3.60846	53.2487	1.42282e-05	0	0.043	0.00291259	-0.00617261	0.00813745	37.3161	1.66077	53.5481	0.000377628	0	0.043
82	0.0414614	0.0227103	0.0456519	35.832	10.1207	64.6182	0.00045049	0	0.044	0.0125796	0.00318717	0.0068811	41.4045	3.31026	49.797	1.42443e-05	0	0.044	0.0120765	0.00356793	0.00107938	35.6623	2.51524	72.4785	0.000379088	0	0.044
84	0.0434061	0.0287304	0.0428149	36.6493	12.6202	87.7097	0.000451106	0	0.045	0.00881517	0.00355842	0.00419595	37.5784	2.64903	51.9556	1.42567e-05	0	0.045	0.00261554	-0.000210356	0.00296056	41.7872	3.01226	59.7401	0.000379125	0	0.045
86	0.0363493	0.0213964	0.0414393	34.6266	13.9071	97.8023	0.000451786	0	0.046	0.00196757	0.00450807	0.00628786	46.2424	3.77864	53.4763	1.43962e-05	0	0.046	-0.00223834	-0.00544738	0.0048304	37.9518	2.22243	55.9035	0.00037931	0	0.046
88	0.0345754	0.0210145	0.0367458	37.4781	14.1843	113.51	0.000456378	0	0.047	0.00198117	-0.00126411	0.00450964	37.7076	5.80986	64.1677	1.44132e-05	0	0.047	-0.00507195	-0.00450843	0.0087009	42.3779	2.07838	62.2677	0.000379406	0	0.047
90	0.0321345	0.0154705	0.0415574	37.2972	11.1381	75.3661	0.000458084	0	0.048	0.00380981	0.00308842	0.00236508	40.6843	4.65151	54.5729	1.44361e-05	0	0.048	-0.00571029	0.000761965	0.000204227	38.6483	2.91817	63.1658	0.000381063	0	0.048
92	0.0290535	0.0121145	0.0336759	33.2139	13.6988	101.869	0.000459677	0	0.049	0.000318664	-0.00258972	0.000420055	39.0464	2.84653	55.8928	1.44685e-05	0	0.049	-0.00710991	-0.00574364	-0.000604555	39.3139	2.29869	54.3295	0.0003845	0	0.049
94	0.0313899	0.0163289	0.0336116	34.6767	13.0639	92.2491	0.000460864	0	0.05	-0.0058574	-0.005044	-0.0012219	39.2023	4.05501	58.0904	1.4469e-05	0	0.05	-0.00386688	-0.00579375	-0.00364059	39.0517	2.76883	62.4177	0.000384688	0	0.05
96	0.0269992	0.0154322	0.0354893	34.1629	15.7743	148.592	0.000461052	0	0.051	0.000139508	-0.00204695	0.00113134	38.8773	4.39575	61.2359	1.4474e-05	0	0.051	-0.00577438	-0.00764549	0.00179635	38.7765	2.36784	60.5879	0.000385573	0	0.051
98	0.0299474	0.0115548	0.0375989	34.4549	14.2374	135.944	0.000462094	0	0.052	-0.00582514	-0.00241441	-5.16897e-05	43.6882	3.62454	53.184	1.44744e-05	0	0.052	-0.00570359	-0.00643616	0.00487044	42.3514	1.86729	60.0426	0.000386253	0	0.052
100	0.0320685	0.0103622	0.0338931	35.9566	12.4062	86.6645	0.000464025	0	0.053	-0.00686189	-0.00224467	-0.00265117	40.1038	4.37654	60.9242	1.44807e-05	0	0.053	-0.00958494	-0.0100012	0.00188204	39.3851	2.44216	63.3465	0.000387494	0	0.053
				35.4028	11.7616	70.4732	0.000466199	0	0.054				42.3533	3.52551	55.0224	1.45325e-05	0	0.054				41.2711	2.01277	59.3314	0.000388597	0	0.054
				32.7761	12.9534	99.4991	0.000467496	0	0.055				39.8638	4.47039	53.9719	1.45405e-05	0	0.055				34.3149	2.51155	56.4012	0.000388954	0	0.055
				35.8256	11.4412	81.9044	0.000468279	0	0.056				37.9635	5.2708	59.1223	1.45547e-05	0	0.056				40.4546	2.34905	58.9266	0.000389005	0	0.056
				35.8	9.21323	69.1557	0.000468841	0	0.057				34.3737	3.80956	57.0057	1.45768e-05	0	0.057				41.8544	2.6544	61.1825	0.000389859	0	0.057
				34.3532	11.011	67.3793	0.00046932	0	0.058				40.3195	4.89186	59.1037	1.46113e-05	0	0.058				38.6457	3.07229	61.8912	0.00039054	0	0.058
				33.418	11.247	79.4261	0.000469343	0	0.059				39.3291	5.03141	58.4866	1.4651e-05	0	0.059				38.8006	2.46557	60.0644	0.000391445	0	0.059
				33.7691	12.0811	78.1614	0.000470935	0	0.06				40.4031	4.50895	58.6567	1.46955e-05	0	0.06				43.2078	1.80293	48.7203	0.000392922	0	0.06
				35.7833	14.1749	91.3708	0.000474019	0	0.061				40.055	4.42222	52.5075	1.46972e-05	0	0.061				36.849	2.16512	55.5281	0.000393283	0	0.061
				34.6762	13.7434	118.186	0.000475204	0	0.062				42.4548	5.02963	59.2406	1.4699e-05	0	0.062				36.2502	1.84933	54.1008	0.000393423	0	0.062
				35.7235	10.2919	75.9091	0.000476217	0	0.063				40.0637	4.64082	59.2535	1.46998e-05	0	0.063				37.2029	2.05691	57.5953	0.000393592	0	0.063
				32.3034	11.9136	68.3903	0.000476502	0	0.064				41.5572	4.00501	52.8619	1.47285e-05	0	0.064				32.0783	2.56753	62.2986	0.000395062	0	0.064
				36.4832	11.4635	71.0013	0.000480484	0	0.065				41.286	3.30905	49.7752	1.47929e-05	0	0.065				44.4182	3.01238	54.2725	0.000395069	0	0.065
				38.2159	9.88406	68.4368	0.000480942	0	0.066				41.9343	4.90636	58.1591	1.4815e-05	0	0.066				39.4269	2.0933	59.1714	0.000395145	0	0.066
				33.8785	18.4675	169.166	0.00048117	0	0.067				39.4533	4.25357	50.5403	1.48441e-05	0	0.067				46.8714	2.41332	58.3739	0.000397161	0	0.067
				36.2552	12.2908	98.5105	0.000482438	0	0.068				38.8979	2.71045	52.926	1.48477e-05	0	0.068				35.6945	3.1065	60.7284	0.000397473	0	0.068
				34.595	13.7935	110.466	0.000484077	0	0.069				41.4492	3.81618	55.5848	1.48688e-05	0	0.069				38.5202	2.28754	56.3934	0.000397664	0	0.069
				35.0309	10.9127	70.1733	0.000485151	0	0.07				41.0519	4.59301	56.0419	1.48985e-05	0	0.07				36.7423	3.30648	70.1736	0.000397708	0	0.07
				34.15	13.513	89.6573	0.000485258	0	0.071				43.5146	3.66914	54.0095	1.48985e-05	0	0.071				41.194	2.34977	61.4517	0.000399613	0	0.071
				30.6475	12.3513	122.398	0.000486396	0	0.072				41.2511	4.38006	55.7514	1.49144e-05	0	0.072				33.0634	2.89619	56.4367	0.000399688	0	0.072
				30.5105	12.1875	69.5699	0.00048724	0	0.073				41.0614	2.50306	49.6971	1.5015e-05	0	0.073				41.0154	2.95351	57.9841	0.000399697	0	0.073
				31.0617	11.9437	79.9811	0.000487648	0	0.074				40.4843	3.76091	54.331	1.50227e-05	0	0.074				44.803	1.97036	72.9546	0.000400752	0	0.074
				35.0108	10.687	74.4039	0.000488171	0	0.075				40.1483	3.50878	49.3068	1.5052e-05	0	0.075				40.4928	2.82884	55.2644	0.000401398	0	0.075
				36.0037	12.1777	105.173	0.000489253	0	0.076				42.414	3.43163	57.0112	1.50614e-05	0	0.076				33.3174	2.90312	71.1881	0.000403497	0	0.076
				33.1218	12.0718	125.81	0.000489606	0	0.077				38.5061	3.34944	49.7103	1.5078e-05	0	0.077				38.2547	2.24794	57.6544	0.000403603	0	0.077
				36.0078	10.8007	86.3758	0.000489788	0	0.078				40.2042	2.9369	48.3393	1.50928e-05	0	0.078				37.6848	2.63018	71.4863	0.000403652	0	0.078
				32.2589	13.8662	100.541	0.000490659	0	0.079				38.1952	4.11833	61.8798	1.51745e-05	0	0.079				38.578	2.38699	64.0183	0.000404431	0	0.079
				35.2491	10.8697	74.2945	0.000492253	0	0.08				43.008	4.41935	62.9042	1.51841e-05	0	0.08				42.6878	2.0402	55.7322	0.000404489	0	0.08
				37.9211	11.8675	82.573	0.000494775	0	0.081				46.608	5.77173	59.7272	1.51886e-05	0	0.081				40.6807	2.2313	65.0761	0.000405434	0	0.081
				34.6724	11.4583	80.5458	0.000494972	0	0.082				41.3965	4.23601	54.8005	1.52649e-05	0	0.082				39.5642	2.39564	65.9887	0.000405664	0	0.082
				36.9252	13.7885	84.1021	0.000496415	0	0.083				42.0846	3.64571	53.3548	1.52768e-05	0	0.083				38.9186	2.14361	62.586	0.000406597	0	0.083
				37.1347	13.1166	76.6682	0.00049644	0	0.084				43.8691	3.87755	54.2491	1.52927e-05	0	0.084				37.5183	2.70696	63.4178	0.000407202	0	0.084
				34.1665	12.6009	92.4778	0.000496961	0	0.085				39.2174	3.07087	53.8755	1.52987e-05	0	0.085				44.575	2.41283	67.2927	0.000407972	0	0.085
				33.31	15.4978	136.685	0.000496977	0	0.086				38.3848	5.1496	57.9754	1.53124e-05	0	0.086				43.2248	2.79071	57.8741	0.000409152	0	0.086
				33.5985	10.7073	75.0089	0.00049854	0	0.087				42.1598	4.11229	52.2494	1.53718e-05	0	0.087				38.1826	2.11432	58.3416	0.000409744	0	0.087
				35.1702	14.0817	98.9307	0.000498663	0	0.088				45.7607	3.5849	51.5076	1.53896e-05	0	0.088				38.5561	2.60807	53.8817	0.000409801	0	0.088
				35.8931	12.9044	97.998	0.000498686	0	0.089				38.7629	6.1577	61.234	1.54099e-05	0	0.089				35.9286	2.80519	56.3769	0.000410874	0	0.089
				34.0644	12.1563	78.1593	0.000499172	0	0.09				39.9882	3.71834	53.3727	1.54177e-05	0	0.09				35.0566	2.84841	61.1622	0.000413021	0	0.09
				36.0623	11.7896	81.2957	0.00049972	0	0.091				41.7916	4.05612	58.2243	1.5434e-05	0	0.091				34.6995	3.03697	68.9385	0.000413252	0	0.091
				36.3738	10.216	74.0582	0.00050177	0	0.092				40.5528	2.86644	50.5987	1.54866e-05	0	0.092				44.8635	2.72366	58.3728	0.000413285	0	0.092
				35.7378	11.3363	70.1863	0.000501801	0	0.093				39.3779	2.86291	55.5517	1.54911e-05	0	0.093				37.8973	2.43664	57.2147	0.000413443	0	0.093
				36.0788	13.7944	104.715	0.000503212	0	0.094				44.0661	3.95413	58.8374	1.55189e-05	0	0.094				36.4142	2.56559	54.5687	0.000413484	0	0.094
				37.9587	12.4011	79.9648	0.000504138	0	0.095				40.2576	4.60236	60.4683	1.55699e-05	0	0.095				39.3364	2.54688	62.2268	0.000413995	0	0.095
				35.2343	11.5232	102.937	0.000506261	0	0.096				43.4576	3.96002	52.9921	1.5575e-05	0	0.096				38.7101	2.65826	64.136	0.000414198	0	0.096
				33.0217	13.1673	97.639	0.000506318	0	0.097				42.5473	3.54698	55.9687	1.56046e-05	0	0.097				36.2911	2.20015	55.9759	0.000414358	0	0.097
				36.7128	12.4289	85.8696	0.000507168	0	0.098				38.6998	4.42681	58.4013	1.56399e-05	0	0.098				40.7303	1.71707	54.3183	0.000414696	0	0.098
				35.7161	13.3491	72.9532	0.00050866	0	0.099				44.5822	4.29696	57.4501	1.56469e-05	0	0.099				43.8555	2.4745	58.551	0.00041553	0	0.099
				36.9045	10.9872	84.8925	0.000512336	0	0.1				41.9094	4.51877	58.2632	1.56523e-05	0	0.1				43.0762	1.9602	60.9723	0.000415712	0	0.1
				33.2641	12.0348	88.8166	0.00051285	0	0.101				36.9421	3.79208	57.7876	1.56529e-05	0	0.101				42.7217	2.37045	57.7758	0.000415818	0	0.101
				35.9069	13.1624	79.3568	0.000514223	0	0.102				38.8488	4.65935	55.8016	1.56836e-05	0	0.102				40.6895	2.12958	52.968	0.000417254	0	0.102
				32.2307	14.1825	94.7971	0.000514412	0	0.103				40.5348	4.5913	60.5867	1.57056e-05	0	0.103				38.5687	2.94278	57.0912	0.000417286	0	0.103
							0.000516182	0	0.104							1.57084e-05	0	0.104							0.0004175	0	0.104
							0.00051659	0	0.105							1.57817e-05	0	0.105							0.0004194	0	0.105
							0.000517981	0	0.106							1.58056e-05	0	0.106							0.000420307	0	0.106
							0.000518377	0	0.107							1.58335e-05	0	0.107							0.000421452	0	0.107
							0.000519014	0	0.108							1.58434e-05	0	0.108							0.000421939	0	0.108
							0.000519332	0	0.109							1.58782e-05	0	0.109							0.000422112	0	0.109
							0.000519921	0	0.11							1.59062e-05	0	0.11							0.000422194	0	0.11
							0.000520174	0	0.111							1.5908e-05	0	0.111							0.000423018	0	0.111
							0.000520329	0	0.112							1.59119e-05	0	0.112							0.000423206	0	0.112
							0.000521452	0	0.113							1.59307e-05	0	0.113							0.00042341	0	0.113
							0.000522378	0	0.114							1.60302e-05	0	0.114							0.000423896	0	0.114
							0.00052661	0	0.115							1.60518e-05	0	0.115							0.000424004	0	0.115
							0.000526721	0	0.116							1.61001e-05	0	0.116							0.000424244	0	0.116
							0.000527796	0	0.117							1.61351e-05	0	0.117							0.000425212	0	0.117
							0.000528321	0	0.118							1.6151e-05	0	0.118							0.000426282	0	0.118
							0.000528544	0	0.119							1.61623e-05	0	0.119							0.000426491	0	0.119
							0.000528713	0	0.12							1.61917e-05	0	0.12							0.000426833	0	0.12
							0.000529616	0	0.121							1.61954e-05	0	0.121							0.000427759	0	0.121
							0.000529714	0	0.122							1.62051e-05	0	0.122							0.00042837	0	0.122
							0.000529797	0	0.123							1.62071e-05	0	0.123							0.000428999	0	0.123
							0.000529931	0	0.124							1.62306e-05	0	0.124							0.000429115	0	0.124
							0.000530152	0	0.125							1.62354e-05	0	0.125							0.000430141	0	0.125
							0.000531153	0	0.126							1.62465e-05	0	0.126							0.000430464	0	0.126
							0.000532319	0	0.127							1.62482e-05	0	0.127							0.000430991	0	0.127
							0.000532982	0	0.128							1.62926e-05	0	0.128							0.000432044	0	0.128
							0.000536151	0	0.129							1.62966e-05	0	0.129							0.00043375	0	0.129
							0.000537253	0	0.13							1.63197e-05	0	0.13							0.000434799	0	0.13
							0.000538859	0	0.131							1.63345e-05	0	0.131							0.000435057	0	0.131
							0.000539926	0	0.132							1.63373e-05	0	0.132							0.000435714	0	0.132
							0.000544129	0	0.133							1.63387e-05	0	0.133							0.000435995	0	0.133
							0.000544813	0	0.134							1.639e-05	0	0.134							0.000436535	0	0.134
							0.000544963	0	0.135							1.64665e-05	0	0.135							0.000436946	0	0.135
							0.000548891	0	0.136							1.64665e-05	0	0.136							0.000437793	0	0.136
							0.000550332	0	0.137							1.65188e-05	0	0.137							0.000437989	0	0.137
							0.000551196	0	0.138							1.65325e-05	0	0.138							0.000438008	0	0.138
							0.000552457	0	0.139							1.65512e-05	0	0.139							0.000438011	0	0.139
							0.000554178	0	0.14							1.65538e-05	0	0.14							0.000438628	0	0.14
							0.00055426	0	0.141							1.65744e-05	0	0.141							0.00043988	0	0.141
							0.000555143	0	0.142							1.65843e-05	0	0.142							0.000440794	0	0.142
							0.000555751	0	0.143							1.66305e-05	0	0.143							0.000441171	0	0.143
							0.000556262	0	0.144							1.66362e-05	0	0.144							0.000441175	0	0.144
							0.000556894	0	0.145							1.66531e-05	0	0.145							0.000441715	0	0.145
							0.000557584	0	0.146							1.66722e-05	0	0.146							0.000442415	0	0.146
							0.0005577	0	0.147							1.66839e-05	0	0.147							0.00044262	0	0.147
							0.000559254	0	0.148							1.67086e-05	0	0.148							0.000442906	0	0.148
							0.000559628	0	0.149							1.67164e-05	0	0.149							0.000443065	0	0.149
							0.000560466	0	0.15							1.67529e-05	0	0.15							0.000443218	0	0.15
							0.000561938	0	0.151							1.67859e-05	0	0.151							0.000443461	0	0.151
							0.000562995	0	0.152							1.68019e-05	0	0.152							0.000443489	0	0.152
							0.00056516	0	0.153							1.68324e-05	0	0.153							0.000443537	0	0.153
							0.000565998	0	0.154							1.68524e-05	0	0.154							0.000443632	0	0.154
							0.000566782	0	0.155							1.68739e-05	0	0.155							0.000444051	0	0.155
							0.000567553	0	0.156							1.6876e-05	0	0.156							0.000445169	0	0.156
							0.000567649	0	0.157							1.68873e-05	0	0.157							0.00044548	0	0.157
							0.000569094	0	0.158							1.69005e-05	0	0.158							0.000445871	0	0.158
							0.000569697	0	0.159							1.69067e-05	0	0.159							0.000446002	0	0.159
							0.000570696	0	0.16							1.693e-05	0	0.16							0.000446182	0	0.16
							0.000571804	0	0.161							1.70498e-05	0	0.161							0.000446193	0	0.161
							0.000572471	0	0.162							1.70513e-05	0	0.162							0.000446653	0	0.162
							0.00057254	0	0.163							1.70826e-05	0	0.163							0.000447035	0	0.163
							0.000572914	0	0.164							1.70976e-05	0	0.164							0.000447081	0	0.164
							0.000573084	0	0.165							1.71824e-05	0	0.165							0.000447298	0	0.165
							0.000573793	0	0.166							1.72102e-05	0	0.166							0.000447505	0	0.166
							0.000574792	0	0.167							1.7228e-05	0	0.167							0.000447744	0	0.167
							0.000577668	0	0.168							1.72535e-05	0	0.168							0.000448085	0	0.168
							0.000578323	0	0.169							1.72749e-05	0	0.169							0.00044852	0	0.169
							0.00057895	0	0.17							1.72933e-05	0	0.17							0.000448791	0	0.17
							0.000579216	0	0.171							1.73565e-05	0	0.171							0.000449009	0	0.171
							0.000580355	0	0.172							1.73666e-05	0	0.172							0.00044912	0	0.172
							0.000580381	0	0.173							1.737e-05	0	0.173							0.000449304	0	0.173
							0.00058041	0	0.174							1.74483e-05	0	0.174							0.000449473	0	0.174
							0.000580734	0	0.175							1.74857e-05	0	0.175							0.000450228	0	0.175
							0.000580736	0	0.176							1.75348e-05	0	0.176							0.000450609	0	0.176
							0.000580896	0	0.177							1.75378e-05	0	0.177							0.0004507	0	0.177
							0.000583254	0	0.178							1.75378e-05	0	0.178							0.000450706	0	0.178
							0.000583629	0	0.179							1.758e-05	0	0.179							0.000451031	0	0.179
							0.000583821	0	0.18							1.76232e-05	0	0.18							0.000452134	0	0.18
							0.000584989	0	0.181							1.76351e-05	0	0.181							0.000452651	0	0.181
							0.000587614	0	0.182							1.7638e-05	0	0.182							0.000453265	0	0.182
							0.000589192	0	0.183							1.77373e-05	0	0.183							0.000454325	0	0.183
							0.000589344	0	0.184							1.7757e-05	0	0.184							0.000456318	0	0.184
							0.00059055	0	0.185							1.77667e-05	0	0.185							0.000456426	0	0.185
							0.000592662	0	0.186							1.77959e-05	0	0.186							0.00045652	0	0.186
							0.000593838	0	0.187							1.78079e-05	0	0.187							0.000457418	0	0.187
							0.000594149	0	0.188							1.78254e-05	0	0.188							0.000457646	0	0.188
							0.000594656	0	0.189							1.78275e-05	0	0.189							0.000457695	0	0.189
							0.000595002	0	0.19							1.7843e-05	0	0.19							0.000457783	0	0.19
							0.000595084	0	0.191							1.79201e-05	0	0.191							0.000457875	0	0.191
							0.000595413	0	0.192							1.79275e-05	0	0.192							0.000458376	0	0.192
							0.000595904	0	0.193							1.79329e-05	0	0.193							0.000458398	0	0.193
							0.000596	0	0.194							1.7961e-05	0	0.194							0.000460069	0	0.194
							0.000598808	0	0.195							1.7962e-05	0	0.195							0.000461044	0	0.195
							0.000601437	0	0.196							1.79836e-05	0	0.196							0.000461768	0	0.196
							0.000602669	0	0.197							1.79915e-05	0	0.197							0.000461775	0	0.197
							0.000603038	0	0.198							1.80444e-05	0	0.198							0.000461956	0	0.198
							0.000603711	0	0.199							1.80487e-05	0	0.199							0.000464284	0	0.199
							0.000604561	0	0.2							1.81134e-05	0	0.2							0.00046478	0	0.2
							0.000604566	0	0.201							1.81252e-05	0	0.201							0.000464915	0	0.201
							0.000606187	0	0.202							1.81487e-05	0	0.202							0.000465273	0	0.202
							0.000606493	0	0.203							1.81519e-05	0	0.203							0.000465497	0	0.203
							0.000607464	0	0.204							1.81541e-05	0	0.204							0.000466496	0	0.204
							0.000607941	0	0.205							1.82871e-05	0	0.205							0.000467027	0	0.205
							0.000608194	0	0.206							1.83107e-05	0	0.206							0.000467595	0	0.206
							0.000608735	0	0.207							1.83118e-05	0	0.207							0.000469253	0	0.207
							0.000609224	0	0.208							1.8312e-05	0	0.208							0.00047127	0	0.208
							0.000610998	0	0.209							1.83159e-05	0	0.209							0.000472213	0	0.209
							0.00061206	0	0.21							1.83185e-05	0	0.21							0.000472586	0	0.21
							0.000613384	0	0.211							1.83199e-05	0	0.211							0.000473093	0	0.211
							0.000613841	0	0.212							1.83523e-05	0	0.212							0.00047413	0	0.212
							0.000614042	0	0.213							1.83544e-05	0	0.213							0.000474326	0	0.213
							0.000616804	0	0.214							1.83625e-05	0	0.214							0.000474462	0	0.214
							0.000617341	0	0.215							1.84263e-05	0	0.215							0.000474556	0	0.215
							0.000618069	0	0.216							1.8455e-05	0	0.216							0.000474694	0	0.216
							0.000618106	0	0.217							1.84771e-05	0	0.217							0.000474756	0	0.217
							0.000618328	0	0.218							1.85243e-05	0	0.218							0.000474944	0	0.218
							0.00061858	0	0.219							1.85305e-05	0	0.219							0.000474975	0	0.219
							0.000618861	0	0.22							1.85484e-05	0	0.22							0.000475444	0	0.22
							0.000621043	0	0.221							1.85609e-05	0	0.221							0.000475636	0	0.221
							0.000622199	0	0.222							1.85704e-05	0	0.222							0.000475919	0	0.222
							0.000623709	0	0.223							1.85956e-05	0	0.223							0.000476903	0	0.223
							0.000624727	0	0.224							1.86662e-05	0	0.224							0.000476935	0	0.224
							0.000624834	0	0.225							1.86835e-05	0	0.225							0.00047724	0	0.225
							0.000624839	0	0.226							1.87394e-05	0	0.226							0.00047727	0	0.226
							0.000624962	0	0.227							1.87814e-05	0	0.227							0.000477465	0	0.227
							0.000625571	0	0.228							1.87884e-05	0	0.228							0.000477484	0	0.228
							0.000626626	0	0.229							1.87952e-05	0	0.229							0.000478214	0	0.229
							0.000627719	0	0.23							1.88293e-05	0	0.23							0.000479107	0	0.23
							0.000628223	0	0.231							1.88597e-05	0	0.231							0.000479111	0	0.231
							0.000628794	0	0.232							1.88623e-05	0	0.232							0.000479116	0	0.232
							0.00063062	0	0.233							1.88711e-05	0	0.233							0.000479315	0	0.233
							0.000631006	0	0.234							1.88731e-05	0	0.234							0.000479424	0	0.234
							0.000635639	0	0.235							1.88785e-05	0	0.235							0.000481448	0	0.235
							0.000636636	0	0.236							1.88912e-05	0	0.236							0.000481869	0	0.236
							0.000637044	0	0.237							1.89003e-05	0	0.237							0.000481908	0	0.237
							0.00063717	0	0.238							1.8919e-05	0	0.238							0.000481971	0	0.238
							0.000638715	0	0.239							1.89371e-05	0	0.239							0.000483157	0	0.239
							0.000639413	0	0.24							1.89618e-05	0	0.24							0.000483302	0	0.24
							0.00064051	0	0.241							1.90029e-05	0	0.241							0.000483573	0	0.241
							0.00064069	0	0.242							1.9015e-05	0	0.242							0.000483702	0	0.242
							0.000641059	0	0.243							1.90217e-05	0	0.243							0.000484047	0	0.243
							0.000641621	0	0.244							1.90321e-05	0	0.244							0.000484091	0	0.244
							0.000642787	0	0.245							1.90338e-05	0	0.245							0.000484359	0	0.245
							0.000643724	0	0.246							1.90342e-05	0	0.246							0.000484514	0	0.246
							0.000644416	0	0.247							1.90634e-05	0	0.247							0.000484624	0	0.247
							0.000645391	0	0.248							1.91082e-05	0	0.248							0.000484811	0	0.248
							0.000647602	0	0.249							1.91168e-05	0	0.249							0.000485547	0	0.249
							0.000648302	0	0.25							1.91487e-05	0	0.25							0.000485621	0	0.25
							0.000648537	0	0.251							1.91643e-05	0	0.251							0.000485766	0	0.251
							0.000648606	0	0.252							1.91804e-05	0	0.252							0.00048682	0	0.252
							0.000649269	0	0.253							1.92189e-05	0	0.253							0.000487293	0	0.253
							0.000651312	0	0.254							1.92531e-05	0	0.254							0.000487355	0	0.254
							0.000651495	0	0.255							1.92594e-05	0	0.255							0.000487786	0	0.255
							0.000652456	0	0.256							1.92807e-05	0	0.256							0.000487885	0	0.256
							0.000653748	0	0.257							1.92884e-05	0	0.257							0.000487929	0	0.257
							0.000654044	0	0.258							1.93032e-05	0	0.258							0.000488276	0	0.258
							0.000654111	0	0.259							1.93148e-05	0	0.259							0.00048858	0	0.259
							0.00065455	0	0.26							1.9322e-05	0	0.26							0.000488992	0	0.26
							0.000654616	0	0.261							1.9345e-05	0	0.261							0.000489321	0	0.261
							0.000654644	0	0.262							1.93664e-05	0	0.262							0.00048954	0	0.262
							0.000655157	0	0.263							1.93896e-05	0	0.263							0.000489764	0	0.263
							0.000656055	0	0.264							1.94447e-05	0	0.264							0.000489943	0	0.264
							0.0006574	0	0.265							1.94642e-05	0	0.265							0.000490358	0	0.265
							0.000657513	0	0.266							1.94736e-05	0	0.266							0.000490502	0	0.266
							0.000657571	0	0.267							1.94761e-05	0	0.267							0.000491416	0	0.267
							0.000659078	0	0.268							1.94823e-05	0	0.268							0.000491925	0	0.268
							0.000659872	0	0.269							1.95099e-05	0	0.269							0.000492546	0	0.269
							0.00065993	0	0.27							1.95128e-05	0	0.27							0.00049282	0	0.27
							0.000660485	0	0.271							1.95308e-05	0	0.271							0.000493678	0	0.271
							0.000661183	0	0.272							1.95308e-05	0	0.272							0.000493755	0	0.272
							0.000661611	0	0.273							1.95339e-05	0	0.273							0.000493782	0	0.273
							0.000662361	0	0.274							1.95942e-05	0	0.274							0.000493862	0	0.274
							0.000662465	0	0.275							1.95997e-05	0	0.275							0.000494054	0	0.275
							0.000662935	0	0.276							1.9604e-05	0	0.276							0.000494394	0	0.276
							0.000664524	0	0.277							1.9673e-05	0	0.277							0.000496232	0	0.277
							0.000665154	0	0.278							1.97122e-05	0	0.278							0.000496681	0	0.278
							0.00066574	0	0.279							1.9753e-05	0	0.279							0.000496749	0	0.279
							0.000666185	0	0.28							1.97695e-05	0	0.28							0.000496873	0	0.28
							0.000667718	0	0.281							1.97858e-05	0	0.281							0.000496885	0	0.281
							0.000667896	0	0.282							1.98021e-05	0	0.282							0.000497605	0	0.282
							0.000668061	0	0.283							1.98106e-05	0	0.283							0.000498046	0	0.283
							0.000669497	0	0.284							1.98181e-05	0	0.284							0.000498322	0	0.284
							0.000669856	0	0.285							1.98668e-05	0	0.285							0.000498403	0	0.285
							0.000670102	0	0.286							1.98744e-05	0	0.286							0.000498989	0	0.286
							0.000670701	0	0.287							1.98779e-05	0	0.287							0.000499714	0	0.287
							0.000671978	0	0.288							1.98796e-05	0	0.288							0.000499905	0	0.288
							0.000673248	0	0.289							1.98832e-05	0	0.289							0.000500126	0	0.289
							0.000673333	0	0.29							1.98881e-05	0	0.29							0.000500714	0	0.29
							0.000673812	0	0.291							1.99083e-05	0	0.291							0.000500903	0	0.291
							0.000673956	0	0.292							1.99153e-05	0	0.292							0.000501042	0	0.292
							0.000674099	0	0.293							1.9938e-05	0	0.293							0.000501134	0	0.293
							0.000674763	0	0.294							1.99518e-05	0	0.294							0.000501163	0	0.294
							0.000675166	0	0.295							1.99822e-05	0	0.295							0.000501215	0	0.295
							0.000677082	0	0.296							1.99828e-05	0	0.296							0.00050134	0	0.296
							0.000677501	0	0.297							1.9987e-05	0	0.297							0.000501434	0	0.297
							0.000677988	0	0.298							2.00429e-05	0	0.298							0.000501533	0	0.298
							0.000678605	0	0.299							2.00453e-05	0	0.299							0.000501767	0	0.299
							0.000679411	0	0.3							2.0091e-05	0	0.3							0.000502363	0	0.3
							0.000680672	0	0.301							2.01307e-05	0	0.301							0.000502792	0	0.301
							0.000680707	0	0.302							2.01319e-05	0	0.302							0.000502846	0	0.302
							0.000680843	0	0.303							2.01627e-05	0	0.303							0.000503082	0	0.303
							0.00068152	0	0.304							2.01813e-05	0	0.304							0.000503174	0	0.304
							0.000681547	0	0.305							2.01815e-05	0	0.305							0.000503372	0	0.305
							0.000681937	0	0.306							2.02667e-05	0	0.306							0.000503745	0	0.306
							0.000685288	0	0.307							2.02692e-05	0	0.307							0.000503941	0	0.307
							0.0006865	0	0.308							2.02717e-05	0	0.308							0.00050403	0	0.308
							0.000688662	0	0.309							2.02745e-05	0	0.309							0.000504046	0	0.309
							0.000689798	0	0.31							2.02877e-05	0	0.31							0.000504294	0	0.31
							0.000689963	0	0.311							2.0431e-05	0	0.311							0.000504543	0	0.311
							0.000690099	0	0.312							2.04493e-05	0	0.312							0.000504666	0	0.312
							0.000690545	0	0.313							2.04566e-05	0	0.313							0.000505151	0	0.313
							0.000691189	0	0.314							2.04643e-05	0	0.314							0.000505575	0	0.314
							0.000691443	0	0.315							2.0468e-05	0	0.315							0.000505939	0	0.315
							0.000691507	0	0.316							2.04787e-05	0	0.316							0.000506076	0	0.316
							0.000691899	0	0.317							2.05212e-05	0	0.317							0.000506136	0	0.317
							0.000692711	0	0.318							2.05225e-05	0	0.318							0.000506618	0	0.318
							0.000692859	0	0.319							2.05488e-05	0	0.319							0.00050724	0	0.319
							0.000692961	0	0.32							2.055e-05	0	0.32							0.000507991	0	0.32
							0.000693047	0	0.321							2.05571e-05	0	0.321							0.000508286	0	0.321
							0.000694098	0	0.322							2.05899e-05	0	0.322							0.000508342	0	0.322
							0.000694249	0	0.323							2.0592e-05	0	0.323							0.000508556	0	0.323
							0.00069446	0	0.324							2.05977e-05	0	0.324							0.000509143	0	0.324
							0.000694631	0	0.325							2.06428e-05	0	0.325							0.000509407	0	0.325
							0.00069483	0	0.326							2.0643e-05	0	0.326							0.000509899	0	0.326
							0.000696013	0	0.327							2.06851e-05	0	0.327							0.000510628	0	0.327
							0.0006969	0	0.328							2.06978e-05	0	0.328							0.000511092	0	0.328
							0.000697317	0	0.329							2.07136e-05	0	0.329							0.000511205	0	0.329
							0.000697517	0	0.33							2.07277e-05	0	0.33							0.000511695	0	0.33
							0.000699157	0	0.331							2.07354e-05	0	0.331							0.000511711	0	0.331
							0.000699409	0	0.332							2.07514e-05	0	0.332							0.000511814	0	0.332
							0.000699503	0	0.333							2.07566e-05	0	0.333							0.000512253	0	0.333
							0.000700114	0	0.334							2.07655e-05	0	0.334							0.000512602	0	0.334
							0.000700493	0	0.335							2.07753e-05	0	0.335							0.000512671	0	0.335
							0.000701612	0	0.336							2.07875e-05	0	0.336							0.000513138	0	0.336
							0.000701925	0	0.337							2.08246e-05	0	0.337							0.000514106	0	0.337
							0.000705562	0	0.338							2.0846e-05	0	0.338							0.000514221	0	0.338
							0.000706461	0	0.339							2.08475e-05	0	0.339							0.000514641	0	0.339
							0.000706582	0	0.34							2.08758e-05	0	0.34							0.000515217	0	0.34
							0.000708176	0	0.341							2.09086e-05	0	0.341							0.000515348	0	0.341
							0.000708843	0	0.342							2.09128e-05	0	0.342							0.00051563	0	0.342
							0.000709218	0	0.343							2.093e-05	0	0.343							0.00051627	0	0.343
							0.000710003	0	0.344							2.0948e-05	0	0.344							0.000516397	0	0.344
							0.000711052	0	0.345							2.0965e-05	0	0.345							0.000516827	0	0.345
							0.00071184	0	0.346							2.09813e-05	0	0.346							0.000517321	0	0.346
							0.000711911	0	0.347							2.09945e-05	0	0.347							0.000517569	0	0.347
							0.000712149	0	0.348							2.1003e-05	0	0.348							0.000518479	0	0.348
							0.000712735	0	0.349							2.10296e-05	0	0.349							0.000518962	0	0.349
							0.000712778	0	0.35							2.10414e-05	0	0.35							0.000519457	0	0.35
							0.000713475	0	0.351							2.10539e-05	0	0.351							0.000519461	0	0.351
							0.00071359	0	0.352							2.10618e-05	0	0.352							0.000519774	0	0.352
							0.000713619	0	0.353							2.10797e-05	0	0.353							0.000520052	0	0.353
							0.000713853	0	0.354							2.10846e-05	0	0.354							0.000521432	0	0.354
							0.000714738	0	0.355							2.10935e-05	0	0.355							0.000522351	0	0.355
							0.000718574	0	0.356							2.11117e-05	0	0.356							0.000522352	0	0.356
							0.000718584	0	0.357							2.11252e-05	0	0.357							0.000522725	0	0.357
							0.000720509	0	0.358							2.11346e-05	0	0.358							0.000523142	0	0.358
							0.000721493	0	0.359							2.11357e-05	0	0.359							0.000524061	0	0.359
							0.000722009	0	0.36							2.11534e-05	0	0.36							0.000524232	0	0.36
							0.000723196	0	0.361							2.12143e-05	0	0.361							0.000524536	0	0.361
							0.000723719	0	0.362							2.12188e-05	0	0.362							0.000524672	0	0.362
							0.000724208	0	0.363							2.12301e-05	0	0.363							0.000526491	0	0.363
							0.000724727	0	0.364							2.12671e-05	0	0.364							0.00052651	0	0.364
							0.000724757	0	0.365							2.12775e-05	0	0.365							0.000526662	0	0.365
							0.000725006	0	0.366							2.12809e-05	0	0.366							0.000527014	0	0.366
							0.000726654	0	0.367							2.12866e-05	0	0.367							0.000527067	0	0.367
							0.000726841	0	0.368							2.13162e-05	0	0.368							0.000527255	0	0.368
							0.000728585	0	0.369							2.13166e-05	0	0.369							0.000527698	0	0.369
							0.000728878	0	0.37							2.13425e-05	0	0.37							0.000527716	0	0.37
							0.000730797	0	0.371							2.13583e-05	0	0.371							0.000527773	0	0.371
							0.000731941	0	0.372							2.1383e-05	0	0.372							0.000527846	0	0.372
							0.000732482	0	0.373							2.14077e-05	0	0.373							0.000528091	0	0.373
							0.000734323	0	0.374							2.14138e-05	0	0.374							0.000528126	0	0.374
							0.000736298	0	0.375							2.14486e-05	0	0.375							0.000528264	0	0.375
							0.000740107	0	0.376							2.14604e-05	0	0.376							0.000528496	0	0.376
							0.000741615	0	0.377							2.15018e-05	0	0.377							0.000529159	0	0.377
							0.000742711	0	0.378							2.15039e-05	0	0.378							0.000529365	0	0.378
							0.000743153	0	0.379							2.1507e-05	0	0.379							0.000529546	0	0.379
							0.000743163	0	0.38							2.15157e-05	0	0.38							0.000529845	0	0.38
							0.000743253	0	0.381							2.15311e-05	0	0.381							0.000530156	0	0.381
							0.000745013	0	0.382							2.1548e-05	0	0.382							0.000530437	0	0.382
							0.000745212	0	0.383							2.15713e-05	0	0.383							0.000530591	0	0.383
							0.000745903	0	0.384							2.16015e-05	0	0.384							0.00053108	0	0.384
							0.000746909	0	0.385							2.16226e-05	0	0.385							0.000531313	0	0.385
							0.000747822	0	0.386							2.16237e-05	0	0.386							0.000531704	0	0.386
							0.000748491	0	0.387							2.16364e-05	0	0.387							0.000532123	0	0.387
							0.000748669	0	0.388							2.16566e-05	0	0.388							0.000532434	0	0.388
							0.000749798	0	0.389							2.16925e-05	0	0.389							0.0005341	0	0.389
							0.000750391	0	0.39							2.17287e-05	0	0.39							0.000534579	0	0.39
							0.000750902	0	0.391							2.17811e-05	0	0.391							0.000534851	0	0.391
							0.000754115	0	0.392							2.17819e-05	0	0.392							0.000535866	0	0.392
							0.000755333	0	0.393							2.17907e-05	0	0.393							0.000536239	0	0.393
							0.000755747	0	0.394							2.17939e-05	0	0.394							0.000536757	0	0.394
							0.000756552	0	0.395							2.18114e-05	0	0.395							0.000537543	0	0.395
							0.000756896	0	0.396							2.18173e-05	0	0.396							0.000537819	0	0.396
							0.000757467	0	0.397							2.18549e-05	0	0.397							0.000537851	0	0.397
							0.000757494	0	0.398							2.19161e-05	0	0.398							0.000538421	0	0.398
							0.000757976	0	0.399							2.19172e-05	0	0.399							0.000538607	0	0.399
							0.000758176	0	0.4							2.19214e-05	0	0.4							0.000539163	0	0.4
							0.000758196	0	0.401							2.19236e-05	0	0.401							0.000539287	0	0.401
							0.000758359	0	0.402							2.19305e-05	0	0.402							0.000540554	0	0.402
							0.000759534	0	0.403							2.19307e-05	0	0.403							0.000541188	0	0.403
							0.000759663	0	0.404							2.19496e-05	0	0.404							0.000543085	0	0.404
							0.000759814	0	0.405							2.19683e-05	0	0.405							0.000543185	0	0.405
							0.00076337	0	0.406							2.19798e-05	0	0.406							0.000543365	0	0.406
							0.00076366	0	0.407							2.20036e-05	0	0.407							0.000543533	0	0.407
							0.000769036	0	0.408							2.20051e-05	0	0.408							0.000543657	0	0.408
							0.000769393	0	0.409							2.20232e-05	0	0.409							0.000544093	0	0.409
							0.000772889	0	0.41							2.20426e-05	0	0.41							0.000544225	0	0.41
							0.000773132	0	0.411							2.20572e-05	0	0.411							0.000544337	0	0.411
							0.000774008	0	0.412							2.20663e-05	0	0.412							0.000544371	0	0.412
							0.000774053	0	0.413							2.20993e-05	0	0.413							0.000544376	0	0.413
							0.00077432	0	0.414							2.21295e-05	0	0.414							0.000544377	0	0.414
							0.000776901	0	0.415							2.21586e-05	0	0.415							0.0005451	0	0.415
							0.000782842	0	0.416							2.22012e-05	0	0.416							0.000545566	0	0.416
							0.000784278	0	0.417							2.22094e-05	0	0.417							0.000545743	0	0.417
							0.000784628	0	0.418							2.22515e-05	0	0.418							0.000545905	0	0.418
							0.000785821	0	0.419							2.22526e-05	0	0.419							0.000545978	0	0.419
							0.000786391	0	0.42							2.22605e-05	0	0.42							0.000546108	0	0.42
							0.00078656	0	0.421							2.22717e-05	0	0.421							0.000546427	0	0.421
							0.00078659	0	0.422							2.22786e-05	0	0.422							0.000546501	0	0.422
							0.000786947	0	0.423							2.22882e-05	0	0.423							0.000546548	0	0.423
							0.000787712	0	0.424							2.23182e-05	0	0.424							0.000547076	0	0.424
							0.000788146	0	0.425							2.23188e-05	0	0.425							0.000547256	0	0.425
							0.000789271	0	0.426							2.23226e-05	0	0.426							0.000547334	0	0.426
							0.000789837	0	0.427							2.236e-05	0	0.427							0.00054775	0	0.427
							0.000790124	0	0.428							2.23909e-05	0	0.428							0.000547988	0	0.428
							0.000790681	0	0.429							2.24251e-05	0	0.429							0.000548205	0	0.429
							0.000791412	0	0.43							2.24876e-05	0	0.43							0.000549083	0	0.43
							0.000791492	0	0.431							2.24937e-05	0	0.431							0.000549705	0	0.431
							0.000791783	0	0.432							2.25179e-05	0	0.432							0.000550253	0	0.432
							0.000792157	0	0.433							2.25363e-05	0	0.433							0.000551219	0	0.433
							0.000792393	0	0.434							2.25442e-05	0	0.434							0.00055133	0	0.434
							0.000792717	0	0.435							2.25565e-05	0	0.435							0.000551366	0	0.435
							0.00079297	0	0.436							2.25846e-05	0	0.436							0.000551425	0	0.436
							0.000793173	0	0.437							2.25879e-05	0	0.437							0.000552107	0	0.437
							0.000793574	0	0.438							2.25925e-05	0	0.438							0.000552133	0	0.438
							0.000793804	0	0.439							2.25959e-05	0	0.439							0.000552451	0	0.439
							0.000795221	0	0.44							2.26037e-05	0	0.44							0.000552822	0	0.44
							0.000795695	0	0.441							2.26179e-05	0	0.441							0.00055313	0	0.441
							0.000795781	0	0.442							2.26622e-05	0	0.442							0.000553167	0	0.442
							0.000796263	0	0.443							2.26639e-05	0	0.443							0.00055431	0	0.443
							0.000796294	0	0.444							2.26681e-05	0	0.444							0.000554417	0	0.444
							0.000796877	0	0.445							2.26811e-05	0	0.445							0.000554596	0	0.445
							0.000797883	0	0.446							2.26932e-05	0	0.446							0.000554955	0	0.446
							0.000800518	0	0.447							2.26969e-05	0	0.447							0.000555046	0	0.447
							0.000803275	0	0.448							2.2717e-05	0	0.448							0.000555693	0	0.448
							0.000803482	0	0.449							2.27199e-05	0	0.449							0.000555832	0	0.449
							0.000806558	0	0.45							2.27226e-05	0	0.45							0.000556003	0	0.45
							0.000807824	0	0.451							2.27357e-05	0	0.451							0.000556217	0	0.451
							0.000808193	0	0.452							2.27404e-05	0	0.452							0.000556257	0	0.452
							0.000808379	0	0.453							2.27435e-05	0	0.453							0.00055764	0	0.453
							0.000808549	0	0.454							2.27478e-05	0	0.454							0.000558637	0	0.454
							0.000809264	0	0.455							2.27674e-05	0	0.455							0.00055918	0	0.455
							0.000809312	0	0.456							2.28128e-05	0	0.456							0.000559597	0	0.456
							0.000810163	0	0.457							2.28778e-05	0	0.457							0.000559613	0	0.457
							0.000814384	0	0.458							2.28942e-05	0	0.458							0.000559818	0	0.458
							0.000814406	0	0.459							2.29211e-05	0	0.459							0.000559841	0	0.459
							0.000816373	0	0.46							2.29772e-05	0	0.46							0.000559987	0	0.46
							0.000818389	0	0.461							2.29946e-05	0	0.461							0.000560911	0	0.461
							0.000819417	0	0.462							2.30409e-05	0	0.462							0.000561048	0	0.462
							0.000819824	0	0.463							2.30548e-05	0	0.463							0.000561476	0	0.463
							0.000820051	0	0.464							2.30647e-05	0	0.464							0.00056178	0	0.464
							0.000820387	0	0.465							2.30749e-05	0	0.465							0.000561794	0	0.465
							0.000821545	0	0.466							2.30943e-05	0	0.466							0.000562209	0	0.466
							0.000821765	0	0.467							2.31079e-05	0	0.467							0.000562217	0	0.467
							0.000823623	0	0.468							2.31154e-05	0	0.468							0.000562591	0	0.468
							0.000825087	0	0.469							2.31226e-05	0	0.469							0.000562661	0	0.469
							0.00082522	0	0.47							2.3156e-05	0	0.47							0.000562708	0	0.47
							0.000825728	0	0.471							2.31682e-05	0	0.471							0.000563057	0	0.471
							0.000827212	0	0.472							2.32041e-05	0	0.472							0.00056363	0	0.472
							0.000828079	0	0.473							2.32239e-05	0	0.473							0.000563968	0	0.473
							0.000829279	0	0.474							2.32432e-05	0	0.474							0.000564024	0	0.474
							0.000831725	0	0.475							2.32645e-05	0	0.475							0.000564187	0	0.475
							0.000832407	0	0.476							2.32785e-05	0	0.476							0.000564197	0	0.476
							0.000832897	0	0.477							2.33085e-05	0	0.477							0.000564467	0	0.477
							0.000833055	0	0.478							2.33149e-05	0	0.478							0.000564695	0	0.478
							0.000833658	0	0.479							2.33722e-05	0	0.479							0.000565618	0	0.479
							0.000836251	0	0.48							2.34904e-05	0	0.48							0.000565659	0	0.48
							0.000837644	0	0.481							2.35015e-05	0	0.481							0.000566037	0	0.481
							0.000841972	0	0.482							2.35072e-05	0	0.482							0.000566147	0	0.482
							0.00084224	0	0.483							2.35106e-05	0	0.483							0.00056635	0	0.483
							0.000844373	0	0.484							2.35271e-05	0	0.484							0.000566733	0	0.484
							0.000845082	0	0.485							2.35414e-05	0	0.485							0.000566755	0	0.485
							0.000845275	0	0.486							2.35824e-05	0	0.486							0.000566851	0	0.486
							0.000846693	0	0.487							2.35921e-05	0	0.487							0.000567109	0	0.487
							0.000848086	0	0.488							2.36046e-05	0	0.488							0.00056733	0	0.488
							0.000850793	0	0.489							2.36448e-05	0	0.489							0.000567432	0	0.489
							0.00085219	0	0.49							2.36587e-05	0	0.49							0.000567993	0	0.49
							0.000853161	0	0.491							2.36624e-05	0	0.491							0.000568329	0	0.491
							0.00085644	0	0.492							2.3685e-05	0	0.492							0.000568722	0	0.492
							0.000856562	0	0.493							2.37208e-05	0	0.493							0.000569502	0	0.493
							0.000858758	0	0.494							2.37472e-05	0	0.494							0.000569695	0	0.494
							0.00086022	0	0.495							2.37545e-05	0	0.495							0.000569801	0	0.495
							0.000860733	0	0.496							2.3829e-05	0	0.496							0.000570123	0	0.496
							0.000862739	0	0.497							2.38437e-05	0	0.497							0.000570457	0	0.497
							0.000865117	0	0.498							2.38617e-05	0	0.498							0.00057047	0	0.498
							0.000865828	0	0.499							2.38756e-05	0	0.499							0.000570547	0	0.499
							0.000867536	0	0.5							2.39122e-05	0	0.5							0.000571454	0	0.5
							0.000869592	0	0.501							2.39295e-05	0	0.501							0.000571755	0	0.501
							0.000869664	0	0.502							2.39781e-05	0	0.502							0.000571969	0	0.502
							0.000869854	0	0.503							2.39935e-05	0	0.503							0.000572052	0	0.503
							0.000870393	0	0.504							2.40534e-05	0	0.504							0.000572832	0	0.504
							0.000871915	0	0.505							2.40715e-05	0	0.505							0.000573152	0	0.505
							0.000874027	0	0.506							2.41439e-05	0	0.506							0.000574035	0	0.506
							0.000875254	0	0.507							2.41457e-05	0	0.507							0.000574144	0	0.507
							0.000875335	0	0.508							2.41534e-05	0	0.508							0.00057451	0	0.508
							0.000875367	0	0.509							2.41807e-05	0	0.509							0.000574643	0	0.509
							0.000876413	0	0.51							2.4206e-05	0	0.51							0.000575118	0	0.51
							0.00087705	0	0.511							2.42157e-05	0	0.511							0.000575877	0	0.511
							0.000877201	0	0.512							2.42252e-05	0	0.512							0.000575938	0	0.512
							0.000877397	0	0.513							2.42504e-05	0	0.513							0.000576086	0	0.513
							0.000877459	0	0.514							2.42512e-05	0	0.514							0.000576106	0	0.514
							0.000878276	0	0.515							2.42675e-05	0	0.515							0.000576811	0	0.515
							0.00088	0	0.516							2.42985e-05	0	0.516							0.000577715	0	0.516
							0.000880952	0	0.517							2.43061e-05	0	0.517							0.000578127	0	0.517
							0.000881952	0	0.518							2.43235e-05	0	0.518							0.000578413	0	0.518
							0.000884524	0	0.519							2.43397e-05	0	0.519							0.000578433	0	0.519
							0.000885939	0	0.52							2.43756e-05	0	0.52							0.000578608	0	0.52
							0.000886084	0	0.521							2.43761e-05	0	0.521							0.000578756	0	0.521
							0.000886553	0	0.522							2.44041e-05	0	0.522							0.000579607	0	0.522
							0.000888403	0	0.523							2.44243e-05	0	0.523							0.000579951	0	0.523
							0.000889212	0	0.524							2.44514e-05	0	0.524							0.000580207	0	0.524
							0.000889852	0	0.525							2.44538e-05	0	0.525							0.000581084	0	0.525
							0.000890354	0	0.526							2.44848e-05	0	0.526							0.0005811	0	0.526
							0.000890544	0	0.527							2.44971e-05	0	0.527							0.000581532	0	0.527
							0.000890975	0	0.528							2.45234e-05	0	0.528							0.000581781	0	0.528
							0.000891365	0	0.529							2.4531e-05	0	0.529							0.000581883	0	0.529
							0.000891828	0	0.53							2.45975e-05	0	0.53							0.00058195	0	0.53
							0.000894024	0	0.531							2.46173e-05	0	0.531							0.000582389	0	0.531
							0.000894266	0	0.532							2.46556e-05	0	0.532							0.000582747	0	0.532
							0.000895248	0	0.533							2.46695e-05	0	0.533							0.000582772	0	0.533
							0.000896459	0	0.534							2.46735e-05	0	0.534							0.000582892	0	0.534
							0.000898164	0	0.535							2.46874e-05	0	0.535							0.000583164	0	0.535
							0.000898373	0	0.536							2.47009e-05	0	0.536							0.000584133	0	0.536
							0.00089845	0	0.537							2.4716e-05	0	0.537							0.000584163	0	0.537
							0.000898689	0	0.538							2.47395e-05	0	0.538							0.000584353	0	0.538
							0.000900643	0	0.539							2.47442e-05	0	0.539							0.000584696	0	0.539
							0.000901618	0	0.54							2.48198e-05	0	0.54							0.000584872	0	0.54
							0.000904177	0	0.541							2.49188e-05	0	0.541							0.000584963	0	0.541
							0.000905854	0	0.542							2.49423e-05	0	0.542							0.000585809	0	0.542
							0.000906995	0	0.543							2.49611e-05	0	0.543							0.000586114	0	0.543
							0.000909243	0	0.544							2.49629e-05	0	0.544							0.000586184	0	0.544
							0.000910062	0	0.545							2.49675e-05	0	0.545							0.000588154	0	0.545
							0.00091087	0	0.546							2.50712e-05	0	0.546							0.000588659	0	0.546
							0.000914193	0	0.547							2.50774e-05	0	0.547							0.000590321	0	0.547
							0.000915322	0	0.548							2.50942e-05	0	0.548							0.000590637	0	0.548
							0.00091545	0	0.549							2.51786e-05	0	0.549							0.000591533	0	0.549
							0.000916184	0	0.55							2.51869e-05	0	0.55							0.000592001	0	0.55
							0.000918058	0	0.551							2.51898e-05	0	0.551							0.000592003	0	0.551
							0.000920648	0	0.552							2.5207e-05	0	0.552							0.000592403	0	0.552
							0.000923271	0	0.553							2.52239e-05	0	0.553							0.000592456	0	0.553
							0.000925521	0	0.554							2.52407e-05	0	0.554							0.000592893	0	0.554
							0.000926141	0	0.555							2.52438e-05	0	0.555							0.000593122	0	0.555
							0.000927245	0	0.556							2.52962e-05	0	0.556							0.00059331	0	0.556
							0.000929385	0	0.557							2.5349e-05	0	0.557							0.00059451	0	0.557
							0.000929494	0	0.558							2.53516e-05	0	0.558							0.000594716	0	0.558
							0.00093196	0	0.559							2.53582e-05	0	0.559							0.000594887	0	0.559
							0.000932641	0	0.56							2.53783e-05	0	0.56							0.000595266	0	0.56
							0.000932789	0	0.561							2.54406e-05	0	0.561							0.000595292	0	0.561
							0.00093313	0	0.562							2.54427e-05	0	0.562							0.000595689	0	0.562
							0.000933879	0	0.563							2.54503e-05	0	0.563							0.000596446	0	0.563
							0.000939953	0	0.564							2.54659e-05	0	0.564							0.000596534	0	0.564
							0.000940016	0	0.565							2.5498e-05	0	0.565							0.000596877	0	0.565
							0.000941025	0	0.566							2.55214e-05	0	0.566							0.00059695	0	0.566
							0.000943663	0	0.567							2.55219e-05	0	0.567							0.000597194	0	0.567
							0.000946029	0	0.568							2.55701e-05	0	0.568							0.000597661	0	0.568
							0.000946073	0	0.569							2.55922e-05	0	0.569							0.000598039	0	0.569
							0.000947174	0	0.57							2.56027e-05	0	0.57							0.000598479	0	0.57
							0.000948227	0	0.571							2.56254e-05	0	0.571							0.000598815	0	0.571
							0.00094892	0	0.572							2.5653e-05	0	0.572							0.000599404	0	0.572
							0.00094948	0	0.573							2.56573e-05	0	0.573							0.000600288	0	0.573
							0.000950393	0	0.574							2.56589e-05	0	0.574							0.000600502	0	0.574
							0.00095047	0	0.575							2.56744e-05	0	0.575							0.00060055	0	0.575
							0.000952169	0	0.576							2.57105e-05	0	0.576							0.000601067	0	0.576
							0.000954381	0	0.577							2.57525e-05	0	0.577							0.000601252	0	0.577
							0.000956617	0	0.578							2.58026e-05	0	0.578							0.000601342	0	0.578
							0.000960338	0	0.579							2.58074e-05	0	0.579							0.000601743	0	0.579
							0.000962196	0	0.58							2.5817e-05	0	0.58							0.000601844	0	0.58
							0.000962509	0	0.581							2.58739e-05	0	0.581							0.000602121	0	0.581
							0.000964363	0	0.582							2.58987e-05	0	0.582							0.000602141	0	0.582
							0.000964883	0	0.583							2.59651e-05	0	0.583							0.000602455	0	0.583
							0.000964978	0	0.584							2.59749e-05	0	0.584							0.000603802	0	0.584
							0.000965083	0	0.585							2.60132e-05	0	0.585							0.000604282	0	0.585
							0.000967569	0	0.586							2.60422e-05	0	0.586							0.000605342	0	0.586
							0.000968226	0	0.587							2.6053e-05	0	0.587							0.000605847	0	0.587
							0.000968481	0	0.588							2.60629e-05	0	0.588							0.000605967	0	0.588
							0.000970383	0	0.589							2.60655e-05	0	0.589							0.000606295	0	0.589
							0.000972618	0	0.59							2.60848e-05	0	0.59							0.000607044	0	0.59
							0.000973583	0	0.591							2.61071e-05	0	0.591							0.00060747	0	0.591
							0.000975063	0	0.592							2.61223e-05	0	0.592							0.000607797	0	0.592
							0.000975624	0	0.593							2.61459e-05	0	0.593							0.000608051	0	0.593
							0.000978244	0	0.594							2.61516e-05	0	0.594							0.000609215	0	0.594
							0.000979845	0	0.595							2.61735e-05	0	0.595							0.000609215	0	0.595
							0.000980182	0	0.596							2.62602e-05	0	0.596							0.000609503	0	0.596
							0.000980229	0	0.597							2.62875e-05	0	0.597							0.000609563	0	0.597
							0.000981825	0	0.598							2.63944e-05	0	0.598							0.000610481	0	0.598
							0.00098359	0	0.599							2.64482e-05	0	0.599							0.000610917	0	0.599
							0.000984089	0	0.6							2.64519e-05	0	0.6							0.000611104	0	0.6
							0.000984596	0	0.601							2.6582e-05	0	0.601							0.000611698	0	0.601
							0.000987013	0	0.602							2.66142e-05	0	0.602							0.000611714	0	0.602
							0.000988757	0	0.603							2.66165e-05	0	0.603							0.000612154	0	0.603
							0.00098986	0	0.604							2.66316e-05	0	0.604							0.00061216	0	0.604
							0.000992328	0	0.605							2.66329e-05	0	0.605							0.000612191	0	0.605
							0.000995055	0	0.606							2.66435e-05	0	0.606							0.0006122	0	0.606
							0.000999021	0	0.607							2.66477e-05	0	0.607							0.000613995	0	0.607
							0.00100193	0	0.608							2.66587e-05	0	0.608							0.000614821	0	0.608
							0.00100326	0	0.609							2.66594e-05	0	0.609							0.000614883	0	0.609
							0.00100515	0	0.61							2.67628e-05	0	0.61							0.00061525	0	0.61
							0.00100726	0	0.611							2.6824e-05	0	0.611							0.000615548	0	0.611
							0.00100738	0	0.612							2.68487e-05	0	0.612							0.000615779	0	0.612
							0.00101037	0	0.613							2.6852e-05	0	0.613							0.00061602	0	0.613
							0.00101456	0	0.614							2.68774e-05	0	0.614							0.000616908	0	0.614
							0.00101581	0	0.615							2.69407e-05	0	0.615							0.000617121	0	0.615
							0.00101701	0	0.616							2.69717e-05	0	0.616							0.000619066	0	0.616
							0.00101842	0	0.617							2.70102e-05	0	0.617							0.00061974	0	0.617
							0.00101969	0	0.618							2.70549e-05	0	0.618							0.000620569	0	0.618
							0.0010199	0	0.619							2.70926e-05	0	0.619							0.000621907	0	0.619
							0.00102075	0	0.62							2.71212e-05	0	0.62							0.000622787	0	0.62
							0.00102114	0	0.621							2.71744e-05	0	0.621							0.000623219	0	0.621
							0.00102253	0	0.622							2.72241e-05	0	0.622							0.000623325	0	0.622
							0.00102355	0	0.623							2.73116e-05	0	0.623							0.000623452	0	0.623
							0.0010237	0	0.624							2.73172e-05	0	0.624							0.000623769	0	0.624
							0.00102452	0	0.625							2.73189e-05	0	0.625							0.000624168	0	0.625
							0.00102754	0	0.626							2.73255e-05	0	0.626							0.000624822	0	0.626
							0.00102869	0	0.627							2.73347e-05	0	0.627							0.000625121	0	0.627
							0.00102998	0	0.628							2.73712e-05	0	0.628							0.000626092	0	0.628
							0.00103213	0	0.629							2.73812e-05	0	0.629							0.000626413	0	0.629
							0.00103253	0	0.63							2.73951e-05	0	0.63							0.00062653	0	0.63
							0.001033	0	0.631							2.74128e-05	0	0.631							0.000627073	0	0.631
							0.00103336	0	0.632							2.75408e-05	0	0.632							0.000627335	0	0.632
							0.00103425	0	0.633							2.75804e-05	0	0.633							0.000627612	0	0.633
							0.00103546	0	0.634							2.75907e-05	0	0.634							0.000627863	0	0.634
							0.00103699	0	0.635							2.75964e-05	0	0.635							0.000628754	0	0.635
							0.00103749	0	0.636							2.76079e-05	0	0.636							0.000629038	0	0.636
							0.0010379	0	0.637							2.76436e-05	0	0.637							0.000629061	0	0.637
							0.00104152	0	0.638							2.76596e-05	0	0.638							0.000629461	0	0.638
							0.00104291	0	0.639							2.77001e-05	0	0.639							0.00062995	0	0.639
							0.00104396	0	0.64							2.77068e-05	0	0.64							0.000630069	0	0.64
							0.00104478	0	0.641							2.7727e-05	0	0.641							0.000630834	0	0.641
							0.00104789	0	0.642							2.77775e-05	0	0.642							0.000631535	0	0.642
							0.00104956	0	0.643							2.78408e-05	0	0.643							0.000631538	0	0.643
							0.00105106	0	0.644							2.78576e-05	0	0.644							0.000631859	0	0.644
							0.00105143	0	0.645							2.7869e-05	0	0.645							0.000631946	0	0.645
							0.00105229	0	0.646							2.7909e-05	0	0.646							0.000632192	0	0.646
							0.00105418	0	0.647							2.79182e-05	0	0.647							0.000633059	0	0.647
							0.00105575	0	0.648							2.79392e-05	0	0.648							0.000633086	0	0.648
							0.00105662	0	0.649							2.79439e-05	0	0.649							0.000633855	0	0.649
							0.0010571	0	0.65							2.79707e-05	0	0.65							0.000634423	0	0.65
							0.00105712	0	0.651							2.79729e-05	0	0.651							0.000634481	0	0.651
							0.00105763	0	0.652							2.8009e-05	0	0.652							0.000634973	0	0.652
							0.0010582	0	0.653							2.8009e-05	0	0.653							0.000635232	0	0.653
							0.0010588	0	0.654							2.80583e-05	0	0.654							0.000635339	0	0.654
							0.00106206	0	0.655							2.80695e-05	0	0.655							0.000637431	0	0.655
							0.00106463	0	0.656							2.81059e-05	0	0.656							0.00063751	0	0.656
							0.00107163	0	0.657							2.81238e-05	0	0.657							0.000638224	0	0.657
							0.00107294	0	0.658							2.81308e-05	0	0.658							0.000638566	0	0.658
							0.00107695	0	0.659							2.81379e-05	0	0.659							0.00063881	0	0.659
							0.00108051	0	0.66							2.81481e-05	0	0.66							0.000639285	0	0.66
							0.00108201	0	0.661							2.81573e-05	0	0.661							0.000640038	0	0.661
							0.00108333	0	0.662							2.8167e-05	0	0.662							0.000641527	0	0.662
							0.00108487	0	0.663							2.81984e-05	0	0.663							0.000643205	0	0.663
							0.0010858	0	0.664							2.8205e-05	0	0.664							0.000645383	0	0.664
							0.00108583	0	0.665							2.82086e-05	0	0.665							0.000645681	0	0.665
							0.00108691	0	0.666							2.82533e-05	0	0.666							0.000646518	0	0.666
							0.0010875	0	0.667							2.82537e-05	0	0.667							0.000647022	0	0.667
							0.00108778	0	0.668							2.82901e-05	0	0.668							0.000647654	0	0.668
							0.00108887	0	0.669							2.82967e-05	0	0.669							0.000649304	0	0.669
							0.00108981	0	0.67							2.83017e-05	0	0.67							0.000649578	0	0.67
							0.00109278	0	0.671							2.83699e-05	0	0.671							0.000650402	0	0.671
							0.00109371	0	0.672							2.83743e-05	0	0.672							0.000650566	0	0.672
							0.00109556	0	0.673							2.84318e-05	0	0.673							0.000650992	0	0.673
							0.00109598	0	0.674							2.84702e-05	0	0.674							0.000652145	0	0.674
							0.00109737	0	0.675							2.84754e-05	0	0.675							0.000653116	0	0.675
							0.00109826	0	0.676							2.85251e-05	0	0.676							0.000653494	0	0.676
							0.00109973	0	0.677							2.85409e-05	0	0.677							0.000653909	0	0.677
							0.00110007	0	0.678							2.85417e-05	0	0.678							0.00065413	0	0.678
							0.00110021	0	0.679							2.8652e-05	0	0.679							0.000654443	0	0.679
							0.00110149	0	0.68							2.86779e-05	0	0.68							0.000654553	0	0.68
							0.00110168	0	0.681							2.87028e-05	0	0.681							0.000654558	0	0.681
							0.0011034	0	0.682							2.87081e-05	0	0.682							0.00065505	0	0.682
							0.0011047	0	0.683							2.8721e-05	0	0.683							0.000655553	0	0.683
							0.00110594	0	0.684							2.87244e-05	0	0.684							0.000656017	0	0.684
							0.00110612	0	0.685							2.8746e-05	0	0.685							0.000656084	0	0.685
							0.00110618	0	0.686							2.87733e-05	0	0.686							0.000656793	0	0.686
							0.00110677	0	0.687							2.87797e-05	0	0.687							0.000656832	0	0.687
							0.00110706	0	0.688							2.87876e-05	0	0.688							0.000657455	0	0.688
							0.00110917	0	0.689							2.88033e-05	0	0.689							0.000657996	0	0.689
							0.0011096	0	0.69							2.88514e-05	0	0.69							0.000658316	0	0.69
							0.00111025	0	0.691							2.88623e-05	0	0.691							0.000658404	0	0.691
							0.00111565	0	0.692							2.88661e-05	0	0.692							0.00065861	0	0.692
							0.00111877	0	0.693							2.88664e-05	0	0.693							0.000659046	0	0.693
							0.00112809	0	0.694							2.88761e-05	0	0.694							0.000659473	0	0.694
							0.0011289	0	0.695							2.88917e-05	0	0.695							0.000659931	0	0.695
							0.00112976	0	0.696							2.88968e-05	0	0.696							0.00066001	0	0.696
							0.00113081	0	0.697							2.89163e-05	0	0.697							0.000660039	0	0.697
							0.00113235	0	0.698							2.89383e-05	0	0.698							0.000660193	0	0.698
							0.00113399	0	0.699							2.89428e-05	0	0.699							0.000660231	0	0.699
							0.00113415	0	0.7							2.89832e-05	0	0.7							0.000660671	0	0.7
							0.00113513	0	0.701							2.8993e-05	0	0.701							0.000661214	0	0.701
							0.00113594	0	0.702							2.90451e-05	0	0.702							0.00066126	0	0.702
							0.00113696	0	0.703							2.90745e-05	0	0.703							0.000661388	0	0.703
							0.00113887	0	0.704							2.91271e-05	0	0.704							0.000661634	0	0.704
							0.00114335	0	0.705							2.91814e-05	0	0.705							0.000662509	0	0.705
							0.00114547	0	0.706							2.92309e-05	0	0.706							0.000663914	0	0.706
							0.00114646	0	0.707							2.92379e-05	0	0.707							0.000664212	0	0.707
							0.00114651	0	0.708							2.92565e-05	0	0.708							0.000665131	0	0.708
							0.00114972	0	0.709							2.93093e-05	0	0.709							0.000665873	0	0.709
							0.00114987	0	0.71							2.9312e-05	0	0.71							0.000665895	0	0.71
							0.00115043	0	0.711							2.93677e-05	0	0.711							0.000666385	0	0.711
							0.00115236	0	0.712							2.93767e-05	0	0.712							0.000666887	0	0.712
							0.00115409	0	0.713							2.9398e-05	0	0.713							0.00066702	0	0.713
							0.0011543	0	0.714							2.94244e-05	0	0.714							0.000668433	0	0.714
							0.00115571	0	0.715							2.95249e-05	0	0.715							0.00066853	0	0.715
							0.0011583	0	0.716							2.95295e-05	0	0.716							0.000668543	0	0.716
							0.00115959	0	0.717							2.95774e-05	0	0.717							0.000669845	0	0.717
							0.00116192	0	0.718							2.95794e-05	0	0.718							0.000670019	0	0.718
							0.00116284	0	0.719							2.95847e-05	0	0.719							0.000670498	0	0.719
							0.00116519	0	0.72							2.95902e-05	0	0.72							0.00067109	0	0.72
							0.00117567	0	0.721							2.96173e-05	0	0.721							0.000672271	0	0.721
							0.00117669	0	0.722							2.96606e-05	0	0.722							0.000673382	0	0.722
							0.00117944	0	0.723							2.96937e-05	0	0.723							0.000673996	0	0.723
							0.00118075	0	0.724							2.97158e-05	0	0.724							0.000675272	0	0.724
							0.00118462	0	0.725							2.97179e-05	0	0.725							0.000675331	0	0.725
							0.0011885	0	0.726							2.97514e-05	0	0.726							0.000675658	0	0.726
							0.00118896	0	0.727							2.97794e-05	0	0.727							0.000675666	0	0.727
							0.00118916	0	0.728							2.98228e-05	0	0.728							0.000675685	0	0.728
							0.00118936	0	0.729							2.98296e-05	0	0.729							0.000676436	0	0.729
							0.00119183	0	0.73							2.98622e-05	0	0.73							0.000677576	0	0.73
							0.00119243	0	0.731							2.98748e-05	0	0.731							0.000677888	0	0.731
							0.00120153	0	0.732							2.98966e-05	0	0.732							0.000678055	0	0.732
							0.00120349	0	0.733							2.99135e-05	0	0.733							0.000678375	0	0.733
							0.00120596	0	0.734							2.9917e-05	0	0.734							0.000678861	0	0.734
							0.00121325	0	0.735							2.99401e-05	0	0.735							0.000680258	0	0.735
							0.00121795	0	0.736							2.99754e-05	0	0.736							0.000680437	0	0.736
							0.00122475	0	0.737							3.00059e-05	0	0.737							0.000680558	0	0.737
							0.00122497	0	0.738							3.00158e-05	0	0.738							0.000681558	0	0.738
							0.00122509	0	0.739							3.01022e-05	0	0.739							0.00068157	0	0.739
							0.00122825	0	0.74							3.0128e-05	0	0.74							0.000681952	0	0.74
							0.00122892	0	0.741							3.01739e-05	0	0.741							0.000681976	0	0.741
							0.00122994	0	0.742							3.0174e-05	0	0.742							0.000682786	0	0.742
							0.00123137	0	0.743							3.01858e-05	0	0.743							0.000683656	0	0.743
							0.00123228	0	0.744							3.02078e-05	0	0.744							0.000683902	0	0.744
							0.00124157	0	0.745							3.02333e-05	0	0.745							0.000684629	0	0.745
							0.00124189	0	0.746							3.02919e-05	0	0.746							0.000684972	0	0.746
							0.00124369	0	0.747							3.02943e-05	0	0.747							0.000685151	0	0.747
							0.00124425	0	0.748							3.03025e-05	0	0.748							0.000686329	0	0.748
							0.00124729	0	0.749							3.03114e-05	0	0.749							0.000686989	0	0.749
							0.00125417	0	0.75							3.03309e-05	0	0.75							0.000687558	0	0.75
							0.00125497	0	0.751							3.03314e-05	0	0.751							0.000687731	0	0.751
							0.00125533	0	0.752							3.03585e-05	0	0.752							0.000688099	0	0.752
							0.00125545	0	0.753							3.04062e-05	0	0.753							0.000688635	0	0.753
							0.00125919	0	0.754							3.05188e-05	0	0.754							0.000690323	0	0.754
							0.00126425	0	0.755							3.05335e-05	0	0.755							0.000690359	0	0.755
							0.0012664	0	0.756							3.0538e-05	0	0.756							0.00069113	0	0.756
							0.00126714	0	0.757							3.05859e-05	0	0.757							0.000691288	0	0.757
							0.00126731	0	0.758							3.0636e-05	0	0.758							0.000692162	0	0.758
							0.00127155	0	0.759							3.06459e-05	0	0.759							0.00069293	0	0.759
							0.00127272	0	0.76							3.06671e-05	0	0.76							0.000693256	0	0.76
							0.00127319	0	0.761							3.07566e-05	0	0.761							0.000695197	0	0.761
							0.00127627	0	0.762							3.07951e-05	0	0.762							0.000695408	0	0.762
							0.00127708	0	0.763							3.08287e-05	0	0.763							0.000696018	0	0.763
							0.00127784	0	0.764							3.09082e-05	0	0.764							0.000696193	0	0.764
							0.00127919	0	0.765							3.09899e-05	0	0.765							0.000696253	0	0.765
							0.00128244	0	0.766							3.10187e-05	0	0.766							0.000696515	0	0.766
							0.0012852	0	0.767							3.10225e-05	0	0.767							0.000696758	0	0.767
							0.00128641	0	0.768							3.10403e-05	0	0.768							0.000697205	0	0.768
							0.00128688	0	0.769							3.10479e-05	0	0.769							0.000697545	0	0.769
							0.00128839	0	0.77							3.10502e-05	0	0.77							0.000698022	0	0.77
							0.00129012	0	0.771							3.10803e-05	0	0.771							0.00069958	0	0.771
							0.00129069	0	0.772							3.11081e-05	0	0.772							0.000699875	0	0.772
							0.00129143	0	0.773							3.1136e-05	0	0.773							0.00070056	0	0.773
							0.00129253	0	0.774							3.12765e-05	0	0.774							0.000703583	0	0.774
							0.00129523	0	0.775							3.1292e-05	0	0.775							0.000704589	0	0.775
							0.0012953	0	0.776							3.12947e-05	0	0.776							0.000704838	0	0.776
							0.00129555	0	0.777							3.1309e-05	0	0.777							0.000706527	0	0.777
							0.00130468	0	0.778							3.14693e-05	0	0.778							0.000707324	0	0.778
							0.00131023	0	0.779							3.15108e-05	0	0.779							0.000709022	0	0.779
							0.0013124	0	0.78							3.15255e-05	0	0.78							0.000710245	0	0.78
							0.00131366	0	0.781							3.15935e-05	0	0.781							0.000710494	0	0.781
							0.0013155	0	0.782							3.16053e-05	0	0.782							0.000710512	0	0.782
							0.00131875	0	0.783							3.16136e-05	0	0.783							0.000711531	0	0.783
							0.00132156	0	0.784							3.16967e-05	0	0.784							0.000712154	0	0.784
							0.0013225	0	0.785							3.17328e-05	0	0.785							0.000712872	0	0.785
							0.00132819	0	0.786							3.17389e-05	0	0.786							0.000713236	0	0.786
							0.00133059	0	0.787							3.17674e-05	0	0.787							0.000715901	0	0.787
							0.00133093	0	0.788							3.17756e-05	0	0.788							0.000716029	0	0.788
							0.00133254	0	0.789							3.18821e-05	0	0.789							0.000716162	0	0.789
							0.00133278	0	0.79							3.19541e-05	0	0.79							0.000719332	0	0.79
							0.00133506	0	0.791							3.19583e-05	0	0.791							0.000719354	0	0.791
							0.00134627	0	0.792							3.205e-05	0	0.792							0.000720572	0	0.792
							0.00135247	0	0.793							3.20829e-05	0	0.793							0.000723418	0	0.793
							0.00135975	0	0.794							3.22538e-05	0	0.794							0.000723558	0	0.794
							0.00136304	0	0.795							3.22591e-05	0	0.795							0.00072652	0	0.795
							0.00137091	0	0.796							3.25782e-05	0	0.796							0.000726685	0	0.796
							0.00137304	0	0.797							3.26913e-05	0	0.797							0.000726869	0	0.797
							0.0013776	0	0.798							3.26993e-05	0	0.798							0.000726978	0	0.798
							0.0013793	0	0.799							3.27811e-05	0	0.799							0.000727476	0	0.799
							0.00138131	0	0.8							3.27856e-05	0	0.8							0.000727534	0	0.8
							0.00139228	0	0.801							3.2853e-05	0	0.801							0.000728416	0	0.801
							0.00139434	0	0.802							3.29156e-05	0	0.802							0.000728873	0	0.802
							0.00139441	0	0.803							3.29438e-05	0	0.803							0.000730379	0	0.803
							0.00139593	0	0.804							3.2998e-05	0	0.804							0.000730822	0	0.804
							0.00139713	0	0.805							3.30456e-05	0	0.805							0.000732069	0	0.805
							0.00139725	0	0.806							3.30484e-05	0	0.806							0.000732351	0	0.806
							0.00141055	0	0.807							3.30666e-05	0	0.807							0.000733177	0	0.807
							0.0014147	0	0.808							3.31074e-05	0	0.808							0.000733655	0	0.808
							0.00141588	0	0.809							3.31085e-05	0	0.809							0.000735373	0	0.809
							0.00142022	0	0.81							3.33191e-05	0	0.81							0.000735397	0	0.81
							0.0014241	0	0.811							3.33335e-05	0	0.811							0.000736541	0	0.811
							0.00142766	0	0.812							3.35996e-05	0	0.812							0.000736724	0	0.812
							0.00143386	0	0.813							3.36895e-05	0	0.813							0.000738663	0	0.813
							0.0014351	0	0.814							3.37051e-05	0	0.814							0.000738696	0	0.814
							0.00144298	0	0.815							3.37224e-05	0	0.815							0.000738727	0	0.815
							0.00144416	0	0.816							3.37499e-05	0	0.816							0.000738738	0	0.816
							0.00145061	0	0.817							3.37705e-05	0	0.817							0.000738922	0	0.817
							0.00145304	0	0.818							3.38105e-05	0	0.818							0.000738934	0	0.818
							0.00145361	0	0.819							3.39375e-05	0	0.819							0.000739303	0	0.819
							0.00145652	0	0.82							3.39725e-05	0	0.82							0.000739329	0	0.82
							0.00145973	0	0.821							3.39741e-05	0	0.821							0.000740162	0	0.821
							0.00146086	0	0.822							3.40105e-05	0	0.822							0.000741034	0	0.822
							0.00146535	0	0.823							3.40229e-05	0	0.823							0.000745507	0	0.823
							0.00146687	0	0.824							3.40247e-05	0	0.824							0.000745706	0	0.824
							0.00146781	0	0.825							3.40566e-05	0	0.825							0.000747369	0	0.825
							0.001474	0	0.826							3.40645e-05	0	0.826							0.000750451	0	0.826
							0.00147409	0	0.827							3.4075e-05	0	0.827							0.000751493	0	0.827
							0.00148922	0	0.828							3.40918e-05	0	0.828							0.000751629	0	0.828
							0.00148925	0	0.829							3.41013e-05	0	0.829							0.000753622	0	0.829
							0.00149433	0	0.83							3.41368e-05	0	0.83							0.000756595	0	0.83
							0.00149759	0	0.831							3.41792e-05	0	0.831							0.000758652	0	0.831
							0.00150912	0	0.832							3.43056e-05	0	0.832							0.000758735	0	0.832
							0.00151164	0	0.833							3.43117e-05	0	0.833							0.000758757	0	0.833
							0.00151361	0	0.834							3.43259e-05	0	0.834							0.00075894	0	0.834
							0.00152058	0	0.835							3.43627e-05	0	0.835							0.00076016	0	0.835
							0.0015217	0	0.836							3.44449e-05	0	0.836							0.000760668	0	0.836
							0.00152597	0	0.837							3.44479e-05	0	0.837							0.000761104	0	0.837
							0.00152724	0	0.838							3.45162e-05	0	0.838							0.000762997	0	0.838
							0.00153006	0	0.839							3.45227e-05	0	0.839							0.000763516	0	0.839
							0.00154397	0	0.84							3.45513e-05	0	0.84							0.000763759	0	0.84
							0.00155014	0	0.841							3.45666e-05	0	0.841							0.000764357	0	0.841
							0.00156261	0	0.842							3.48545e-05	0	0.842							0.000764678	0	0.842
							0.0015656	0	0.843							3.49327e-05	0	0.843							0.000764899	0	0.843
							0.00156995	0	0.844							3.51654e-05	0	0.844							0.000767369	0	0.844
							0.00157069	0	0.845							3.52449e-05	0	0.845							0.000769535	0	0.845
							0.00157243	0	0.846							3.52674e-05	0	0.846							0.000769702	0	0.846
							0.00157288	0	0.847							3.53193e-05	0	0.847							0.000771734	0	0.847
							0.00158502	0	0.848							3.53457e-05	0	0.848							0.00077283	0	0.848
							0.0015887	0	0.849							3.5412e-05	0	0.849							0.000774569	0	0.849
							0.00159548	0	0.85							3.54566e-05	0	0.85							0.000776712	0	0.85
							0.00159611	0	0.851							3.54777e-05	0	0.851							0.000777862	0	0.851
							0.00159708	0	0.852							3.55063e-05	0	0.852							0.000779839	0	0.852
							0.00159821	0	0.853							3.55446e-05	0	0.853							0.000780205	0	0.853
							0.00160325	0	0.854							3.55877e-05	0	0.854							0.000780898	0	0.854
							0.0016044	0	0.855							3.5653e-05	0	0.855							0.000783625	0	0.855
							0.00160543	0	0.856							3.56923e-05	0	0.856							0.000785953	0	0.856
							0.00162081	0	0.857							3.57331e-05	0	0.857							0.000785973	0	0.857
							0.00162638	0	0.858							3.57668e-05	0	0.858							0.000788237	0	0.858
							0.00164701	0	0.859							3.58105e-05	0	0.859							0.000788896	0	0.859
							0.00165292	0	0.86							3.60934e-05	0	0.86							0.000790838	0	0.86
							0.00166161	0	0.861							3.61036e-05	0	0.861							0.000791292	0	0.861
							0.00167103	0	0.862							3.61661e-05	0	0.862							0.000791788	0	0.862
							0.00167473	0	0.863							3.62388e-05	0	0.863							0.000792373	0	0.863
							0.0016792	0	0.864							3.63614e-05	0	0.864							0.00079357	0	0.864
							0.00168693	0	0.865							3.63691e-05	0	0.865							0.000795094	0	0.865
							0.00169252	0	0.866							3.64192e-05	0	0.866							0.0007955	0	0.866
							0.00170875	0	0.867							3.65492e-05	0	0.867							0.000795528	0	0.867
							0.00170922	0	0.868							3.65575e-05	0	0.868							0.000797255	0	0.868
							0.00171002	0	0.869							3.66512e-05	0	0.869							0.000797297	0	0.869
							0.00171412	0	0.87							3.6697e-05	0	0.87							0.000797335	0	0.87
							0.00172326	0	0.871							3.68371e-05	0	0.871							0.000798074	0	0.871
							0.00172825	0	0.872							3.68508e-05	0	0.872							0.000802144	0	0.872
							0.00173817	0	0.873							3.68938e-05	0	0.873							0.000803195	0	0.873
							0.00174828	0	0.874							3.69038e-05	0	0.874							0.000806929	0	0.874
							0.0017512	0	0.875							3.70414e-05	0	0.875							0.000809074	0	0.875
							0.00175185	0	0.876							3.74715e-05	0	0.876							0.000811742	0	0.876
							0.00175227	0	0.877							3.75206e-05	0	0.877							0.000812758	0	0.877
							0.00176259	0	0.878							3.75218e-05	0	0.878							0.000813964	0	0.878
							0.00176584	0	0.879							3.76054e-05	0	0.879							0.000815828	0	0.879
							0.00176615	0	0.88							3.76134e-05	0	0.88							0.000816309	0	0.88
							0.00177797	0	0.881							3.78163e-05	0	0.881							0.000819968	0	0.881
							0.00178841	0	0.882							3.80737e-05	0	0.882							0.000821619	0	0.882
							0.00179128	0	0.883							3.81271e-05	0	0.883							0.000822553	0	0.883
							0.0018152	0	0.884							3.82998e-05	0	0.884							0.000825239	0	0.884
							0.00182256	0	0.885							3.83954e-05	0	0.885							0.000826183	0	0.885
							0.00183694	0	0.886							3.84008e-05	0	0.886							0.000830961	0	0.886
							0.00183908	0	0.887							3.85877e-05	0	0.887							0.000831011	0	0.887
							0.00184638	0	0.888							3.86724e-05	0	0.888							0.000832749	0	0.888
							0.00184858	0	0.889							3.86846e-05	0	0.889							0.000833249	0	0.889
							0.00185236	0	0.89							3.87175e-05	0	0.89							0.000833359	0	0.89
							0.00185369	0	0.891							3.8826e-05	0	0.891							0.000833511	0	0.891
							0.00185449	0	0.892							3.89053e-05	0	0.892							0.0008338	0	0.892
							0.00185457	0	0.893							3.89116e-05	0	0.893							0.000835889	0	0.893
							0.00186197	0	0.894							3.89836e-05	0	0.894							0.000836153	0	0.894
							0.00188174	0	0.895							3.91477e-05	0	0.895							0.000836301	0	0.895
							0.00188866	0	0.896							3.92792e-05	0	0.896							0.000837543	0	0.896
							0.00189455	0	0.897							3.93049e-05	0	0.897							0.00083872	0	0.897
							0.00190009	0	0.898							3.93237e-05	0	0.898							0.00084284	0	0.898
							0.00190311	0	0.899							3.96537e-05	0	0.899							0.000845817	0	0.899
							0.00190646	0	0.9							3.97186e-05	0	0.9							0.000847475	0	0.9
							0.00190811	0	0.901							3.97785e-05	0	0.901							0.000849539	0	0.901
							0.00192808	0	0.902							3.98468e-05	0	0.902							0.000850452	0	0.902
							0.00193033	0	0.903							3.9877e-05	0	0.903							0.000854386	0	0.903
							0.00193347	0	0.904							3.98956e-05	0	0.904							0.000856109	0	0.904
							0.00195326	0	0.905							4.01016e-05	0	0.905							0.000858084	0	0.905
							0.00196181	0	0.906							4.01376e-05	0	0.906							0.000858277	0	0.906
							0.00197398	0	0.907							4.02296e-05	0	0.907							0.000858318	0	0.907
							0.00197785	0	0.908							4.03563e-05	0	0.908							0.000858738	0	0.908
							0.00199273	0	0.909							4.0859e-05	0	0.909							0.000860022	0	0.909
							0.00201731	0	0.91							4.08602e-05	0	0.91							0.000860061	0	0.91
							0.00201745	0	0.911							4.1433e-05	0	0.911							0.000862798	0	0.911
							0.00202987	0	0.912							4.1444e-05	0	0.912							0.000864931	0	0.912
							0.00203958	0	0.913							4.15718e-05	0	0.913							0.000865647	0	0.913
							0.00205292	0	0.914							4.15828e-05	0	0.914							0.000866506	0	0.914
							0.00206112	0	0.915							4.19133e-05	0	0.915							0.00086768	0	0.915
							0.00206696	0	0.916							4.20264e-05	0	0.916							0.000870478	0	0.916
							0.00207049	0	0.917							4.21659e-05	0	0.917							0.000872276	0	0.917
							0.00207939	0	0.918							4.2182e-05	0	0.918							0.000873371	0	0.918
							0.00208178	0	0.919							4.22862e-05	0	0.919							0.000873631	0	0.919
							0.0020829	0	0.92							4.29683e-05	0	0.92							0.000873918	0	0.92
							0.00208399	0	0.921							4.29797e-05	0	0.921							0.000874856	0	0.921
							0.00209383	0	0.922							4.32397e-05	0	0.922							0.000881901	0	0.922
							0.00210149	0	0.923							4.3353e-05	0	0.923							0.00088276	0	0.923
							0.0021081	0	0.924							4.35808e-05	0	0.924							0.000884546	0	0.924
							0.00211988	0	0.925							4.36726e-05	0	0.925							0.000884647	0	0.925
							0.00212436	0	0.926							4.37607e-05	0	0.926							0.000887722	0	0.926
							0.00214295	0	0.927							4.38043e-05	0	0.927							0.000893971	0	0.927
							0.0021525	0	0.928							4.38751e-05	0	0.928							0.000896656	0	0.928
							0.0021558	0	0.929							4.4018e-05	0	0.929							0.00089678	0	0.929
							0.00217484	0	0.93							4.43634e-05	0	0.93							0.000901148	0	0.93
							0.00219915	0	0.931							4.46338e-05	0	0.931							0.000902597	0	0.931
							0.00221394	0	0.932							4.472e-05	0	0.932							0.000906431	0	0.932
							0.00224318	0	0.933							4.47643e-05	0	0.933							0.000908439	0	0.933
							0.00225401	0	0.934							4.50561e-05	0	0.934							0.000908674	0	0.934
							0.00226851	0	0.935							4.51835e-05	0	0.935							0.000911722	0	0.935
							0.00228501	0	0.936							4.53234e-05	0	0.936							0.000916509	0	0.936
							0.00228979	0	0.937							4.53833e-05	0	0.937							0.000917884	0	0.937
							0.00229	0	0.938							4.56964e-05	0	0.938							0.000918518	0	0.938
							0.00229365	0	0.939							4.58533e-05	0	0.939							0.00092568	0	0.939
							0.00230993	0	0.94							4.59076e-05	0	0.94							0.00092789	0	0.94
							0.00231057	0	0.941							4.59493e-05	0	0.941							0.000927946	0	0.941
							0.00231397	0	0.942							4.60929e-05	0	0.942							0.000928508	0	0.942
							0.00231512	0	0.943							4.61491e-05	0	0.943							0.00093382	0	0.943
							0.00232244	0	0.944							4.62171e-05	0	0.944							0.000934026	0	0.944
							0.00233302	0	0.945							4.6946e-05	0	0.945							0.000934758	0	0.945
							0.00236307	0	0.946							4.6952e-05	0	0.946							0.000936342	0	0.946
							0.00239974	0	0.947							4.70967e-05	0	0.947							0.000939569	0	0.947
							0.00242261	0.001	0.948							4.71948e-05	0	0.948							0.00094294	0	0.948
							0.00243494	0.001	0.949							4.73091e-05	0	0.949							0.000942963	0	0.949
							0.00243857	0.001	0.95							4.74288e-05	0	0.95							0.000943518	0	0.95
							0.00247723	0.002	0.951							4.751e-05	0	0.951							0.000948309	0	0.951
							0.00247891	0.002	0.952							4.7515e-05	0	0.952							0.000960196	0	0.952
							0.00248385	0.002	0.953							4.75182e-05	0	0.953							0.000963506	0	0.953
							0.00248971	0.002	0.954							4.76835e-05	0	0.954							0.000963584	0	0.954
							0.00249169	0.002	0.955							4.81535e-05	0	0.955							0.00096812	0	0.955
							0.0025076	0.003	0.956							4.82748e-05	0	0.956							0.000971338	0	0.956
							0.00251813	0.004	0.956							4.83539e-05	0	0.957							0.00097688	0	0.957
							0.00253312	0.005	0.956							4.85033e-05	0	0.958							0.000980319	0	0.958
							0.00253462	0.005	0.957							4.85262e-05	0	0.959							0.000989741	0	0.959
							0.00255556	0.005	0.958							4.87186e-05	0	0.96							0.0009913	0	0.96
							0.0025578	0.006	0.958							4.89146e-05	0.001	0.961							0.000994139	0	0.961
							0.00256194	0.006	0.959							4.93773e-05	0.001	0.962							0.000997612	0	0.962
							0.00256502	0.007	0.959							4.98549e-05	0.001	0.963							0.000999248	0	0.963
							0.00257348	0.008	0.959							5.0171e-05	0.001	0.964							0.00101968	0	0.964
							0.00258871	0.009	0.959							5.04454e-05	0.001	0.965							0.0010214	0	0.965
							0.0025902	0.009	0.96							5.04475e-05	0.001	0.966							0.00102257	0	0.966
							0.00260678	0.01	0.96							5.0552e-05	0.001	0.967							0.00102515	0	0.967
							0.00264281	0.01	0.961							5.06933e-05	0.001	0.968							0.00102761	0	0.968
							0.00268404	0.011	0.961							5.174e-05	0.002	0.969							0.00102891	0	0.969
							0.00268493	0.011	0.962							5.21212e-05	0.002	0.97							0.00103769	0	0.97
							0.00269432	0.011	0.963							5.21894e-05	0.002	0.971							0.00103821	0	0.971
							0.0027004	0.011	0.964							5.23207e-05	0.002	0.972							0.00104367	0	0.972
							0.00272874	0.012	0.964							5.26771e-05	0.002	0.973							0.0010458	0	0.973
							0.00273562	0.012	0.965							5.2685e-05	0.002	0.974							0.0010491	0	0.974
							0.00275492	0.012	0.966							5.28224e-05	0.002	0.975							0.00105036	0	0.975
							0.00275605	0.013	0.966							5.28354e-05	0.002	0.976							0.0010532	0	0.976
							0.00276152	0.013	0.967							5.31515e-05	0.002	0.977							0.00106959	0	0.977
							0.00277412	0.013	0.968							5.31753e-05	0.002	0.978							0.00107327	0	0.978
							0.00278071	0.014	0.968							5.32086e-05	0.002	0.979							0.00107883	0	0.979
							0.0027978	0.014	0.969							5.34794e-05	0.003	0.98							0.00108475	0	0.98
							0.00281497	0.014	0.97							5.3687e-05	0.003	0.981							0.0010992	0	0.981
							0.00281799	0.015	0.97							5.37075e-05	0.004	0.981							0.00112364	0	0.982
							0.00282012	0.015	0.971							5.37556e-05	0.005	0.981							0.00112702	0	0.983
							0.00282407	0.016	0.971							5.45447e-05	0.005	0.982							0.00112894	0	0.984
							0.0028756	0.017	0.971							5.46954e-05	0.006	0.982							0.00113998	0	0.985
							0.00287915	0.017	0.972							5.47755e-05	0.007	0.982							0.00114215	0	0.986
							0.00288921	0.018	0.972							5.49233e-05	0.008	0.982							0.00114338	0	0.987
							0.00290857	0.018	0.973							5.49469e-05	0.009	0.982							0.00114764	0	0.988
							0.00292014	0.019	0.973							5.55329e-05	0.01	0.982							0.00116666	0	0.989
							0.00292986	0.02	0.973							5.56474e-05	0.01	0.983							0.00116719	0	0.99
							0.00294044	0.021	0.973							5.59967e-05	0.011	0.983							0.00117669	0	0.991
							0.00294338	0.022	0.973							5.62996e-05	0.011	0.984							0.00117747	0	0.992
							0.00294585	0.023	0.973							5.67121e-05	0.012	0.984							0.00118763	0	0.993
							0.00294688	0.024	0.973							5.67325e-05	0.013	0.984							0.00124125	0	0.994
							0.00294913	0.025	0.973							5.69305e-05	0.013	0.985							0.00142023	0	0.995
							0.00294963	0.025	0.974							5.74761e-05	0.014	0.985							0.0015162	0	0.996
							0.00295538	0.025	0.975							5.75907e-05	0.015	0.985							0.0015402	0	0.997
							0.00296343	0.026	0.975							5.86068e-05	0.016	0.985							0.00173891	0.004	0.997
							0.00297356	0.027	0.975							5.88265e-05	0.017	0.985							0.00173998	0.005	0.997
							0.00298699	0.028	0.975							5.89473e-05	0.018	0.985							0.00175796	0.006	0.997
							0.00298831	0.029	0.975							5.90483e-05	0.019	0.985							0.00177257	0.007	0.997
							0.00299137	0.03	0.975							5.92482e-05	0.02	0.985							0.00177706	0.008	0.997
							0.002993	0.031	0.975							5.93947e-05	0.02	0.986							0.00178943	0.009	0.997
							0.0029982	0.031	0.976							5.9733e-05	0.021	0.986							0.00179661	0.009	0.998
							0.00300023	0.032	0.976							5.9855e-05	0.021	0.987							0.0017971	0.01	0.998
							0.00300716	0.032	0.977							5.9919e-05	0.022	0.987							0.00180076	0.011	0.998
							0.00302143	0.033	0.977							6.00071e-05	0.023	0.987							0.0018019	0.012	0.998
							0.00302593	0.034	0.977							6.00571e-05	0.024	0.987							0.00181202	0.013	0.998
							0.00302638	0.035	0.977							6.01338e-05	0.024	0.988							0.00181971	0.014	0.998
							0.00303668	0.036	0.977							6.02737e-05	0.025	0.988							0.00182037	0.015	0.998
							0.00304403	0.037	0.977							6.03401e-05	0.026	0.988							0.00182146	0.016	0.998
							0.00304419	0.038	0.977							6.06524e-05	0.027	0.988							0.00182201	0.017	0.998
							0.00304577	0.039	0.977							6.09078e-05	0.028	0.988							0.00183804	0.018	0.998
							0.00305877	0.04	0.977							6.10242e-05	0.029	0.988							0.00184081	0.019	0.998
							0.00305911	0.041	0.977							6.1157e-05	0.029	0.989							0.00184759	0.02	0.998
							0.00305925	0.042	0.977							6.1212e-05	0.03	0.989							0.00184977	0.021	0.998
							0.00306891	0.043	0.977							6.1433e-05	0.031	0.989							0.00185258	0.022	0.998
							0.00306944	0.043	0.978							6.14355e-05	0.031	0.99							0.00185391	0.023	0.998
							0.00307223	0.044	0.978							6.17686e-05	0.032	0.99							0.00185415	0.024	0.998
							0.00307296	0.045	0.978							6.19753e-05	0.032	0.991							0.00185944	0.025	0.998
							0.00309696	0.046	0.978							6.2053e-05	0.033	0.991							0.00186447	0.026	0.998
							0.0030987	0.047	0.978							6.22973e-05	0.034	0.991							0.0018666	0.027	0.998
							0.00311017	0.047	0.979							6.25474e-05	0.035	0.991							0.00186991	0.028	0.998
							0.0031122	0.048	0.979							6.25765e-05	0.036	0.991							0.0018747	0.029	0.998
							0.00311747	0.049	0.979							6.26907e-05	0.037	0.991							0.00187763	0.03	0.998
							0.00311754	0.05	0.979							6.27548e-05	0.038	0.991							0.00188395	0.031	0.998
							0.00311758	0.051	0.979							6.27644e-05	0.039	0.991							0.00188563	0.032	0.998
							0.00312332	0.051	0.98							6.3105e-05	0.04	0.991							0.00188569	0.033	0.998
							0.00312551	0.052	0.98							6.32151e-05	0.041	0.991							0.00188721	0.034	0.998
							0.00312645	0.053	0.98							6.33955e-05	0.042	0.991							0.00189013	0.035	0.998
							0.00313232	0.053	0.981							6.34039e-05	0.042	0.992							0.00189216	0.036	0.998
							0.00314365	0.054	0.981							6.36173e-05	0.043	0.992							0.00189484	0.037	0.998
							0.0031468	0.055	0.981							6.38776e-05	0.044	0.992							0.00189512	0.038	0.998
							0.00315189	0.056	0.981							6.38852e-05	0.045	0.992							0.00189549	0.039	0.998
							0.0031574	0.057	0.981							6.39178e-05	0.046	0.992							0.00189928	0.04	0.998
							0.00316331	0.058	0.981							6.43e-05	0.047	0.992							0.00190003	0.041	0.998
							0.00316571	0.059	0.981							6.43738e-05	0.048	0.992							0.00190042	0.042	0.998
							0.00317385	0.06	0.981							6.44228e-05	0.049	0.992							0.00190364	0.043	0.998
							0.00317752	0.061	0.981							6.46754e-05	0.05	0.992							0.00190386	0.044	0.998
							0.0031852	0.062	0.981							6.47161e-05	0.051	0.992							0.00190729	0.045	0.998
							0.00319282	0.063	0.981							6.4812e-05	0.052	0.992							0.00190734	0.046	0.998
							0.00319311	0.063	0.982							6.48932e-05	0.053	0.992							0.00191289	0.047	0.998
							0.00319325	0.064	0.982							6.50695e-05	0.054	0.992							0.00191461	0.048	0.998
							0.00319646	0.065	0.982							6.51394e-05	0.055	0.992							0.0019154	0.049	0.998
							0.00319799	0.066	0.982							6.53141e-05	0.055	0.993							0.00191567	0.05	0.998
							0.00319908	0.067	0.982							6.53427e-05	0.056	0.993							0.00191694	0.051	0.998
							0.00319988	0.068	0.982							6.55385e-05	0.056	0.994							0.00191751	0.052	0.998
							0.00320603	0.068	0.983							6.55812e-05	0.057	0.994							0.00192172	0.053	0.998
							0.00321299	0.069	0.983							6.56221e-05	0.058	0.994							0.00192556	0.054	0.998
							0.00321725	0.07	0.983							6.56446e-05	0.059	0.994							0.00192638	0.055	0.998
							0.00322252	0.071	0.983							6.56744e-05	0.06	0.994							0.00192757	0.056	0.998
							0.00323026	0.072	0.983							6.57217e-05	0.061	0.994							0.00192814	0.057	0.998
							0.00323123	0.073	0.983							6.5758e-05	0.062	0.994							0.00193233	0.058	0.998
							0.00323139	0.074	0.983							6.57831e-05	0.063	0.994							0.00193586	0.059	0.998
							0.00323381	0.075	0.983							6.58482e-05	0.064	0.994							0.00193702	0.059	0.999
							0.00323678	0.076	0.983							6.58899e-05	0.064	0.995							0.0019404	0.06	0.999
							0.00323734	0.077	0.983							6.59065e-05	0.065	0.995							0.00194082	0.061	0.999
							0.003238	0.078	0.983							6.59964e-05	0.066	0.995							0.00194308	0.062	0.999
							0.00323836	0.079	0.983							6.61711e-05	0.067	0.995							0.00194648	0.063	0.999
							0.00323907	0.08	0.983							6.6242e-05	0.068	0.995							0.00194992	0.064	0.999
							0.00324415	0.081	0.983							6.65947e-05	0.069	0.995							0.00195014	0.065	0.999
							0.00324483	0.082	0.983							6.66083e-05	0.07	0.995							0.00195032	0.066	0.999
							0.00324891	0.083	0.983							6.6615e-05	0.071	0.995							0.00195248	0.067	0.999
							0.00324977	0.084	0.983							6.66257e-05	0.072	0.995							0.00195254	0.068	0.999
							0.00325597	0.085	0.983							6.66902e-05	0.073	0.995							0.00195479	0.069	0.999
							0.00325651	0.086	0.983							6.67224e-05	0.074	0.995							0.00195589	0.07	0.999
							0.00325945	0.087	0.983							6.68276e-05	0.075	0.995							0.00196214	0.071	0.999
							0.00326131	0.088	0.983							6.6867e-05	0.076	0.995							0.00196235	0.072	0.999
							0.00326367	0.089	0.983							6.69429e-05	0.077	0.995							0.00196701	0.073	0.999
							0.00327024	0.09	0.983							6.70099e-05	0.078	0.995							0.00196728	0.074	0.999
							0.00327039	0.091	0.983							6.71744e-05	0.079	0.995							0.00196811	0.075	0.999
							0.00327171	0.092	0.983							6.71754e-05	0.08	0.995							0.00196826	0.076	0.999
							0.00327209	0.093	0.983							6.73608e-05	0.081	0.995							0.00196847	0.077	0.999
							0.00327372	0.094	0.983							6.74838e-05	0.082	0.995							0.00196999	0.078	0.999
							0.00327953	0.095	0.983							6.74875e-05	0.083	0.995							0.00197075	0.079	0.999
							0.0032815	0.096	0.983							6.75002e-05	0.084	0.995							0.00197145	0.08	0.999
							0.003284	0.097	0.983							6.75105e-05	0.085	0.995							0.00197562	0.081	0.999
							0.00329357	0.098	0.983							6.75697e-05	0.086	0.995							0.00197629	0.082	0.999
							0.00330643	0.099	0.983							6.76021e-05	0.087	0.995							0.00197726	0.083	0.999
							0.00330762	0.1	0.983							6.77262e-05	0.088	0.995							0.00197792	0.084	0.999
							0.00330878	0.1	0.984							6.77464e-05	0.089	0.995							0.00197811	0.085	0.999
							0.00331815	0.101	0.984							6.7765e-05	0.09	0.995							0.00197921	0.086	0.999
							0.00332115	0.102	0.984							6.77973e-05	0.091	0.995							0.00197949	0.087	0.999
							0.00332533	0.103	0.984							6.78584e-05	0.092	0.995							0.00198064	0.088	0.999
							0.00333205	0.104	0.984							6.79031e-05	0.093	0.995							0.00198325	0.089	0.999
							0.0033341	0.105	0.984							6.79723e-05	0.094	0.995							0.00198657	0.09	0.999
							0.00333478	0.106	0.984							6.80377e-05	0.095	0.995							0.00198917	0.091	0.999
							0.00333733	0.107	0.984							6.80466e-05	0.095	0.996							0.00199033	0.092	0.999
							0.00333741	0.108	0.984							6.80872e-05	0.096	0.996							0.00199092	0.093	0.999
							0.0033383	0.109	0.984							6.81022e-05	0.097	0.996							0.00199255	0.094	0.999
							0.00334758	0.11	0.984							6.81209e-05	0.098	0.996							0.00199261	0.095	0.999
							0.00334785	0.111	0.984							6.81501e-05	0.099	0.996							0.00199427	0.096	0.999
							0.00334945	0.112	0.984							6.82857e-05	0.1	0.996							0.0019962	0.097	0.999
							0.00335285	0.113	0.984							6.8305e-05	0.101	0.996							0.00199751	0.098	0.999
							0.00335525	0.114	0.984							6.83781e-05	0.102	0.996							0.00199857	0.099	0.999
							0.00335621	0.115	0.984							6.83791e-05	0.103	0.996							0.00199906	0.1	0.999
							0.00335697	0.116	0.984							6.84087e-05	0.104	0.996							0.00199921	0.101	0.999
							0.00335946	0.117	0.984							6.84588e-05	0.105	0.996							0.00199994	0.102	0.999
							0.00336097	0.118	0.984							6.8482e-05	0.106	0.996							0.00200037	0.103	0.999
							0.00336205	0.119	0.984							6.85474e-05	0.107	0.996							0.00200383	0.104	0.999
							0.00336597	0.12	0.984							6.87307e-05	0.108	0.996							0.00200457	0.105	0.999
							0.00336637	0.121	0.984							6.87358e-05	0.109	0.996							0.00200726	0.106	0.999
							0.00336664	0.122	0.984							6.87594e-05	0.11	0.996							0.00200944	0.107	0.999
							0.00337087	0.123	0.984							6.88085e-05	0.111	0.996							0.00201008	0.108	0.999
							0.00337573	0.124	0.984							6.88364e-05	0.112	0.996							0.00201035	0.109	0.999
							0.00337905	0.125	0.984							6.90676e-05	0.113	0.996							0.00201041	0.11	0.999
							0.00337971	0.126	0.984							6.91292e-05	0.114	0.996							0.00201155	0.111	0.999
							0.00338754	0.127	0.984							6.93196e-05	0.115	0.996							0.00201157	0.112	0.999
							0.00338805	0.128	0.984							6.94617e-05	0.116	0.996							0.00201286	0.113	0.999
							0.00338861	0.129	0.984							6.95158e-05	0.117	0.996							0.00201417	0.114	0.999
							0.00338918	0.13	0.984							6.95397e-05	0.118	0.996							0.0020146	0.115	0.999
							0.00339481	0.131	0.984							6.97263e-05	0.119	0.996							0.0020178	0.116	0.999
							0.0033951	0.132	0.984							6.97301e-05	0.12	0.996							0.00201843	0.117	0.999
							0.00339579	0.133	0.984							6.97604e-05	0.121	0.996							0.00201967	0.118	0.999
							0.00339721	0.134	0.984							6.97837e-05	0.122	0.996							0.00202005	0.119	0.999
							0.00340077	0.135	0.984							6.97938e-05	0.123	0.996							0.00202183	0.12	0.999
							0.00340351	0.136	0.984							6.98053e-05	0.124	0.996							0.00202314	0.121	0.999
							0.00340803	0.137	0.984							6.9859e-05	0.125	0.996							0.00202388	0.122	0.999
							0.00340964	0.138	0.984							6.99506e-05	0.126	0.996							0.00202615	0.123	0.999
							0.00340968	0.139	0.984							7.00149e-05	0.127	0.996							0.00202704	0.124	0.999
							0.00341066	0.139	0.985							7.03401e-05	0.128	0.996							0.00203239	0.125	0.999
							0.00341654	0.14	0.985							7.03999e-05	0.129	0.996							0.0020329	0.126	0.999
							0.00342133	0.141	0.985							7.05427e-05	0.13	0.996							0.00203305	0.127	0.999
							0.00342792	0.142	0.985							7.06034e-05	0.131	0.996							0.00203461	0.128	0.999
							0.00342915	0.143	0.985							7.06616e-05	0.132	0.996							0.00203631	0.129	0.999
							0.00343293	0.144	0.985							7.06691e-05	0.133	0.996							0.0020412	0.13	0.999
							0.00343373	0.145	0.985							7.07291e-05	0.134	0.996							0.00204169	0.131	0.999
							0.00343491	0.146	0.985							7.09914e-05	0.135	0.996							0.00204211	0.132	0.999
							0.00343603	0.147	0.985							7.10385e-05	0.136	0.996							0.00204301	0.133	0.999
							0.00343746	0.148	0.985							7.11048e-05	0.137	0.996							0.00204388	0.134	0.999
							0.00344125	0.149	0.985							7.11074e-05	0.138	0.996							0.00204469	0.135	0.999
							0.00344268	0.15	0.985							7.11507e-05	0.139	0.996							0.00204653	0.136	0.999
							0.0034444	0.15	0.986							7.11752e-05	0.14	0.996							0.00204679	0.137	0.999
							0.00345322	0.151	0.986							7.13108e-05	0.141	0.996							0.00204792	0.138	0.999
							0.00345453	0.152	0.986							7.13574e-05	0.142	0.996							0.00204797	0.139	0.999
							0.00345693	0.153	0.986							7.13769e-05	0.143	0.996							0.00204923	0.14	0.999
							0.00345785	0.154	0.986							7.14046e-05	0.144	0.996							0.00204946	0.141	0.999
							0.00346299	0.155	0.986							7.14138e-05	0.145	0.996							0.00205091	0.142	0.999
							0.00346403	0.156	0.986							7.14626e-05	0.146	0.996							0.00205255	0.143	0.999
							0.00346538	0.157	0.986							7.14876e-05	0.147	0.996							0.00205361	0.144	0.999
							0.00346906	0.158	0.986							7.1488e-05	0.148	0.996							0.00205399	0.145	0.999
							0.00347043	0.159	0.986							7.14929e-05	0.149	0.996							0.00205613	0.146	0.999
							0.00347188	0.16	0.986							7.16659e-05	0.15	0.996							0.00205804	0.147	0.999
							0.00347234	0.161	0.986							7.17011e-05	0.151	0.996							0.0020584	0.148	0.999
							0.00347353	0.162	0.986							7.18123e-05	0.152	0.996							0.00206095	0.149	0.999
							0.00348115	0.163	0.986							7.18849e-05	0.153	0.996							0.00206103	0.15	0.999
							0.00348222	0.164	0.986							7.20016e-05	0.154	0.996							0.00206128	0.151	0.999
							0.00348404	0.164	0.987							7.20049e-05	0.155	0.996							0.00206263	0.152	0.999
							0.00348542	0.165	0.987							7.20221e-05	0.156	0.996							0.00206312	0.153	0.999
							0.0034856	0.166	0.987							7.21425e-05	0.157	0.996							0.00206468	0.154	0.999
							0.00348649	0.167	0.987							7.21522e-05	0.158	0.996							0.00206504	0.155	0.999
							0.00348929	0.168	0.987							7.22055e-05	0.159	0.996							0.0020651	0.156	0.999
							0.00349088	0.169	0.987							7.22074e-05	0.16	0.996							0.00206666	0.157	0.999
							0.00349848	0.17	0.987							7.22158e-05	0.161	0.996							0.00206776	0.158	0.999
							0.0035022	0.171	0.987							7.22311e-05	0.162	0.996							0.00206964	0.159	0.999
							0.0035048	0.172	0.987							7.22371e-05	0.163	0.996							0.0020707	0.16	0.999
							0.00350598	0.173	0.987							7.22692e-05	0.164	0.996							0.00207228	0.161	0.999
							0.00350652	0.174	0.987							7.22981e-05	0.165	0.996							0.00207328	0.162	0.999
							0.0035107	0.175	0.987							7.23514e-05	0.166	0.996							0.00207558	0.163	0.999
							0.0035109	0.176	0.987							7.24303e-05	0.167	0.996							0.00207587	0.164	0.999
							0.00351382	0.177	0.987							7.24578e-05	0.168	0.996							0.00207598	0.165	0.999
							0.00351436	0.178	0.987							7.2481e-05	0.169	0.996							0.00207731	0.166	0.999
							0.00352077	0.179	0.987							7.25893e-05	0.17	0.996							0.0020775	0.167	0.999
							0.00352169	0.18	0.987							7.26263e-05	0.171	0.996							0.0020779	0.168	0.999
							0.00352294	0.181	0.987							7.27671e-05	0.171	0.997							0.0020783	0.169	0.999
							0.003525	0.182	0.987							7.27686e-05	0.172	0.997							0.00207847	0.17	0.999
							0.00352545	0.183	0.987							7.27767e-05	0.173	0.997							0.00207933	0.171	0.999
							0.00352643	0.184	0.987							7.28412e-05	0.174	0.997							0.00208062	0.172	0.999
							0.00352677	0.185	0.987							7.28685e-05	0.175	0.997							0.00208212	0.173	0.999
							0.00352826	0.186	0.987							7.29159e-05	0.176	0.997							0.00208356	0.174	0.999
							0.0035283	0.187	0.987							7.29282e-05	0.177	0.997							0.00208503	0.175	0.999
							0.00353163	0.188	0.987							7.29439e-05	0.178	0.997							0.00208666	0.176	0.999
							0.00353441	0.189	0.987							7.30029e-05	0.179	0.997							0.00208706	0.177	0.999
							0.00353737	0.19	0.987							7.30043e-05	0.18	0.997							0.0020875	0.178	0.999
							0.00353997	0.191	0.987							7.30052e-05	0.181	0.997							0.00208969	0.179	0.999
							0.00354308	0.192	0.987							7.30293e-05	0.182	0.997							0.00209057	0.18	0.999
							0.00354386	0.193	0.987							7.32295e-05	0.183	0.997							0.00209096	0.181	0.999
							0.00354937	0.194	0.987							7.32857e-05	0.184	0.997							0.0020917	0.182	0.999
							0.00354964	0.195	0.987							7.3298e-05	0.185	0.997							0.00209171	0.183	0.999
							0.00355379	0.196	0.987							7.34386e-05	0.186	0.997							0.00209239	0.184	0.999
							0.00355668	0.197	0.987							7.34801e-05	0.187	0.997							0.00209327	0.185	0.999
							0.00355763	0.198	0.987							7.35253e-05	0.188	0.997							0.00209339	0.186	0.999
							0.003558	0.199	0.987							7.35605e-05	0.189	0.997							0.00209391	0.187	0.999
							0.00355938	0.2	0.987							7.36618e-05	0.19	0.997							0.00209509	0.188	0.999
							0.00356123	0.201	0.987							7.39132e-05	0.191	0.997							0.00209588	0.189	0.999
							0.00356412	0.202	0.987							7.39399e-05	0.192	0.997							0.00209636	0.19	0.999
							0.00356643	0.203	0.987							7.39437e-05	0.193	0.997							0.00209856	0.191	0.999
							0.00356709	0.204	0.987							7.40146e-05	0.194	0.997							0.00209973	0.192	0.999
							0.00356927	0.205	0.987							7.40168e-05	0.195	0.997							0.0021004	0.193	0.999
							0.00357087	0.205	0.988							7.40341e-05	0.196	0.997							0.0021011	0.194	0.999
							0.00357466	0.206	0.988							7.40489e-05	0.197	0.997							0.00210134	0.195	0.999
							0.00357496	0.207	0.988							7.40806e-05	0.198	0.997							0.00210144	0.196	0.999
							0.00357614	0.207	0.989							7.4119e-05	0.199	0.997							0.00210182	0.197	0.999
							0.0035779	0.208	0.989							7.42153e-05	0.2	0.997							0.00210277	0.198	0.999
							0.00357826	0.209	0.989							7.43288e-05	0.201	0.997							0.00210282	0.199	0.999
							0.0035808	0.21	0.989							7.43649e-05	0.202	0.997							0.00210386	0.2	0.999
							0.00358479	0.211	0.989							7.44804e-05	0.203	0.997							0.00210478	0.201	0.999
							0.00358722	0.212	0.989							7.44905e-05	0.204	0.997							0.00210581	0.202	0.999
							0.00358884	0.213	0.989							7.45003e-05	0.205	0.997							0.00210614	0.203	0.999
							0.00359118	0.214	0.989							7.45009e-05	0.206	0.997							0.00210677	0.204	0.999
							0.00359498	0.215	0.989							7.45335e-05	0.207	0.997							0.00210683	0.205	0.999
							0.00359825	0.216	0.989							7.45818e-05	0.208	0.997							0.00210715	0.206	0.999
							0.00359851	0.217	0.989							7.47567e-05	0.209	0.997							0.00210719	0.207	0.999
							0.00360044	0.218	0.989							7.47808e-05	0.21	0.997							0.00210903	0.208	0.999
							0.00360153	0.219	0.989							7.48522e-05	0.211	0.997							0.00210948	0.209	0.999
							0.00360625	0.22	0.989							7.49066e-05	0.212	0.997							0.00211029	0.21	0.999
							0.0036136	0.221	0.989							7.49264e-05	0.213	0.997							0.00211175	0.211	0.999
							0.00361413	0.222	0.989							7.49434e-05	0.214	0.997							0.00211193	0.212	0.999
							0.0036158	0.223	0.989							7.49496e-05	0.215	0.997							0.0021129	0.213	0.999
							0.00361716	0.224	0.989							7.49613e-05	0.216	0.997							0.00211357	0.214	0.999
							0.00361983	0.225	0.989							7.49739e-05	0.217	0.997							0.00211396	0.215	0.999
							0.00362122	0.226	0.989							7.49864e-05	0.218	0.997							0.00211459	0.216	0.999
							0.00362536	0.226	0.99							7.50661e-05	0.219	0.997							0.00211461	0.217	0.999
							0.00362548	0.227	0.99							7.51518e-05	0.22	0.997							0.00211646	0.218	0.999
							0.00362605	0.228	0.99							7.51689e-05	0.22	0.998							0.00211759	0.219	0.999
							0.00362717	0.229	0.99							7.52447e-05	0.221	0.998							0.00211794	0.22	0.999
							0.00362969	0.23	0.99							7.53794e-05	0.222	0.998							0.00211964	0.221	0.999
							0.00363195	0.231	0.99							7.53925e-05	0.223	0.998							0.00212012	0.222	0.999
							0.00363302	0.231	0.991							7.54181e-05	0.224	0.998							0.00212088	0.223	0.999
							0.00363324	0.232	0.991							7.5423e-05	0.225	0.998							0.00212187	0.224	0.999
							0.00363394	0.232	0.992							7.54468e-05	0.226	0.998							0.00212198	0.225	0.999
							0.00363589	0.233	0.992							7.54662e-05	0.227	0.998							0.00212311	0.226	0.999
							0.00363613	0.234	0.992							7.54726e-05	0.228	0.998							0.00212411	0.227	0.999
							0.0036388	0.235	0.992							7.54832e-05	0.229	0.998							0.00212502	0.228	0.999
							0.00364059	0.236	0.992							7.55164e-05	0.23	0.998							0.0021258	0.229	0.999
							0.0036407	0.237	0.992							7.5583e-05	0.231	0.998							0.00212655	0.23	0.999
							0.00364209	0.238	0.992							7.57356e-05	0.232	0.998							0.00212761	0.231	0.999
							0.00364319	0.239	0.992							7.58014e-05	0.233	0.998							0.00212777	0.232	0.999
							0.00364751	0.24	0.992							7.58277e-05	0.234	0.998							0.00212835	0.233	0.999
							0.003649	0.241	0.992							7.58304e-05	0.235	0.998							0.00212849	0.234	0.999
							0.00365165	0.242	0.992							7.59111e-05	0.236	0.998							0.00212913	0.235	0.999
							0.00365215	0.243	0.992							7.59504e-05	0.237	0.998							0.00213022	0.236	0.999
							0.00365222	0.244	0.992							7.59513e-05	0.238	0.998							0.00213124	0.237	0.999
							0.00365267	0.245	0.992							7.59917e-05	0.239	0.998							0.0021315	0.238	0.999
							0.00365575	0.246	0.992							7.61366e-05	0.24	0.998							0.00213278	0.239	0.999
							0.00365672	0.247	0.992							7.6185e-05	0.241	0.998							0.00213382	0.24	0.999
							0.00366019	0.248	0.992							7.62071e-05	0.242	0.998							0.00213394	0.241	0.999
							0.00366164	0.249	0.992							7.62085e-05	0.243	0.998							0.00213537	0.242	0.999
							0.00366402	0.25	0.992							7.625e-05	0.244	0.998							0.00213599	0.243	0.999
							0.00367245	0.251	0.992							7.62598e-05	0.245	0.998							0.00213618	0.244	0.999
							0.00367254	0.252	0.992							7.62613e-05	0.246	0.998							0.00213626	0.245	0.999
							0.00367293	0.253	0.992							7.63217e-05	0.247	0.998							0.00213941	0.246	0.999
							0.00367558	0.254	0.992							7.63408e-05	0.248	0.998							0.00213942	0.247	0.999
							0.00367594	0.255	0.992							7.6417e-05	0.249	0.998							0.00213994	0.248	0.999
							0.00367641	0.256	0.992							7.64449e-05	0.25	0.998							0.00214001	0.249	0.999
							0.00367921	0.257	0.992							7.6482e-05	0.251	0.998							0.00214162	0.25	0.999
							0.00367966	0.258	0.992							7.64836e-05	0.252	0.998							0.00214263	0.251	0.999
							0.00368299	0.259	0.992							7.64983e-05	0.253	0.998							0.00214314	0.252	0.999
							0.00368516	0.26	0.992							7.65974e-05	0.254	0.998							0.0021437	0.253	0.999
							0.00368693	0.261	0.992							7.66702e-05	0.255	0.998							0.00214511	0.254	0.999
							0.00369001	0.262	0.992							7.6698e-05	0.256	0.998							0.00214642	0.255	0.999
							0.00369299	0.263	0.992							7.67025e-05	0.257	0.998							0.00214652	0.256	0.999
							0.00369597	0.264	0.992							7.67384e-05	0.258	0.998							0.00214682	0.257	0.999
							0.00369846	0.265	0.992							7.67508e-05	0.259	0.998							0.00214725	0.258	0.999
							0.00369866	0.266	0.992							7.68082e-05	0.26	0.998							0.00214747	0.259	0.999
							0.00369951	0.267	0.992							7.68116e-05	0.261	0.998							0.00215042	0.26	0.999
							0.00369986	0.268	0.992							7.68492e-05	0.262	0.998							0.00215076	0.261	0.999
							0.00370016	0.269	0.992							7.68497e-05	0.263	0.998							0.0021513	0.262	0.999
							0.00370348	0.27	0.992							7.69302e-05	0.264	0.998							0.00215146	0.263	0.999
							0.00370489	0.271	0.992							7.69765e-05	0.265	0.998							0.00215184	0.264	0.999
							0.00370918	0.272	0.992							7.69772e-05	0.266	0.998							0.00215249	0.265	0.999
							0.00370989	0.273	0.992							7.69786e-05	0.267	0.998							0.00215267	0.266	0.999
							0.00371382	0.274	0.992							7.70017e-05	0.268	0.998							0.00215315	0.267	0.999
							0.00371838	0.275	0.992							7.70022e-05	0.269	0.998							0.0021536	0.268	0.999
							0.00371918	0.276	0.992							7.70063e-05	0.27	0.998							0.00215395	0.269	0.999
							0.00371984	0.277	0.992							7.70099e-05	0.27	0.999							0.00215465	0.27	0.999
							0.00372147	0.278	0.992							7.70445e-05	0.271	0.999							0.00215469	0.271	0.999
							0.00372548	0.278	0.993							7.70673e-05	0.272	0.999							0.00215482	0.272	0.999
							0.00372638	0.279	0.993							7.71006e-05	0.273	0.999							0.00215546	0.273	0.999
							0.00372711	0.28	0.993							7.7122e-05	0.274	0.999							0.0021559	0.274	0.999
							0.00372768	0.281	0.993							7.71641e-05	0.275	0.999							0.00215626	0.275	0.999
							0.00373035	0.282	0.993							7.72824e-05	0.276	0.999							0.0021563	0.276	0.999
							0.00373136	0.283	0.993							7.73078e-05	0.277	0.999							0.0021564	0.277	0.999
							0.00373554	0.284	0.993							7.73452e-05	0.278	0.999							0.00215674	0.278	0.999
							0.00373677	0.285	0.993							7.7516e-05	0.279	0.999							0.00215737	0.279	0.999
							0.00374694	0.286	0.993							7.75297e-05	0.28	0.999							0.00215786	0.28	0.999
							0.00374712	0.287	0.993							7.75341e-05	0.281	0.999							0.00215887	0.281	0.999
							0.00374749	0.288	0.993							7.76168e-05	0.282	0.999							0.0021595	0.282	0.999
							0.00375143	0.289	0.993							7.7716e-05	0.283	0.999							0.0021619	0.283	0.999
							0.00375307	0.29	0.993							7.7742e-05	0.284	0.999							0.00216218	0.284	0.999
							0.00375449	0.291	0.993							7.78032e-05	0.285	0.999							0.00216241	0.285	0.999
							0.00375459	0.292	0.993							7.78181e-05	0.286	0.999							0.00216409	0.286	0.999
							0.00375549	0.293	0.993							7.78464e-05	0.287	0.999							0.00216471	0.287	0.999
							0.00375617	0.294	0.993							7.78678e-05	0.288	0.999							0.00216642	0.288	0.999
							0.00375676	0.295	0.993							7.79406e-05	0.289	0.999							0.00216689	0.289	0.999
							0.00376495	0.296	0.993							7.79823e-05	0.29	0.999							0.00216691	0.29	0.999
							0.00376688	0.297	0.993							7.79831e-05	0.291	0.999							0.00216751	0.291	0.999
							0.00377239	0.298	0.993							7.81044e-05	0.292	0.999							0.00216858	0.292	0.999
							0.00377897	0.299	0.993							7.81568e-05	0.293	0.999							0.00216894	0.293	0.999
							0.00377901	0.3	0.993							7.81696e-05	0.294	0.999							0.0021694	0.294	0.999
							0.00378155	0.301	0.993							7.82079e-05	0.295	0.999							0.00216949	0.295	0.999
							0.00378213	0.302	0.993							7.82258e-05	0.296	0.999							0.00216956	0.296	0.999
							0.00378262	0.303	0.993							7.82844e-05	0.297	0.999							0.00216996	0.297	0.999
							0.00378584	0.304	0.993							7.83236e-05	0.298	0.999							0.00217132	0.298	0.999
							0.0037859	0.305	0.993							7.83813e-05	0.299	0.999							0.00217141	0.299	0.999
							0.00379034	0.306	0.993							7.84103e-05	0.3	0.999							0.00217183	0.3	0.999
							0.00379137	0.307	0.993							7.84163e-05	0.301	0.999							0.002172	0.301	0.999
							0.00379304	0.308	0.993							7.84451e-05	0.302	0.999							0.00217212	0.302	0.999
							0.00379363	0.309	0.993							7.84524e-05	0.303	0.999							0.00217243	0.303	0.999
							0.00379562	0.31	0.993							7.85333e-05	0.304	0.999							0.002174	0.304	0.999
							0.00379851	0.311	0.993							7.85948e-05	0.305	0.999							0.00217417	0.305	0.999
							0.00379982	0.312	0.993							7.8621e-05	0.306	0.999							0.00217459	0.306	0.999
							0.00380382	0.313	0.993							7.86611e-05	0.307	0.999							0.00217503	0.307	0.999
							0.0038128	0.314	0.993							7.87485e-05	0.308	0.999							0.00217553	0.308	0.999
							0.00381566	0.315	0.993							7.87543e-05	0.309	0.999							0.00217584	0.309	0.999
							0.00381594	0.316	0.993							7.88243e-05	0.31	0.999							0.00217679	0.31	0.999
							0.00382049	0.317	0.993							7.88648e-05	0.311	0.999							0.00217687	0.311	0.999
							0.00382064	0.318	0.993							7.88727e-05	0.312	0.999							0.00217732	0.312	0.999
							0.00382249	0.319	0.993							7.89871e-05	0.313	0.999							0.00217736	0.313	0.999
							0.00382753	0.32	0.993							7.89902e-05	0.314	0.999							0.00217761	0.314	0.999
							0.00383257	0.321	0.993							7.9e-05	0.315	0.999							0.00217868	0.315	0.999
							0.00383298	0.322	0.993							7.9001e-05	0.316	0.999							0.00217904	0.316	0.999
							0.00383387	0.323	0.993							7.9021e-05	0.317	0.999							0.00218006	0.317	0.999
							0.00383439	0.324	0.993							7.90541e-05	0.318	0.999							0.00218017	0.318	0.999
							0.00383873	0.325	0.993							7.90885e-05	0.319	0.999							0.00218129	0.319	0.999
							0.00383891	0.326	0.993							7.91346e-05	0.32	0.999							0.00218193	0.32	0.999
							0.00383934	0.327	0.993							7.91781e-05	0.321	0.999							0.00218234	0.321	0.999
							0.00383976	0.328	0.993							7.91945e-05	0.322	0.999							0.00218258	0.322	0.999
							0.00384091	0.329	0.993							7.92026e-05	0.323	0.999							0.002183	0.323	0.999
							0.00384388	0.33	0.993							7.92037e-05	0.324	0.999							0.00218414	0.324	0.999
							0.00384426	0.331	0.993							7.92076e-05	0.325	0.999							0.00218454	0.325	0.999
							0.00384609	0.332	0.993							7.92673e-05	0.326	0.999							0.00218546	0.326	0.999
							0.00384798	0.333	0.993							7.92853e-05	0.327	0.999							0.00218599	0.327	0.999
							0.00384835	0.334	0.993							7.92951e-05	0.328	0.999							0.00218738	0.328	0.999
							0.00384864	0.335	0.993							7.933e-05	0.329	0.999							0.00218745	0.329	0.999
							0.00384899	0.336	0.993							7.93767e-05	0.33	0.999							0.00218878	0.33	0.999
							0.00384965	0.337	0.993							7.94229e-05	0.331	0.999							0.00218891	0.331	0.999
							0.003857	0.338	0.993							7.9468e-05	0.332	0.999							0.00218908	0.332	0.999
							0.00385769	0.339	0.993							7.95293e-05	0.333	0.999							0.0021893	0.333	0.999
							0.00385871	0.34	0.993							7.95367e-05	0.334	0.999							0.0021893	0.334	0.999
							0.00386766	0.341	0.993							7.96052e-05	0.335	0.999							0.00218962	0.335	0.999
							0.00386839	0.342	0.993							7.96206e-05	0.336	0.999							0.00219073	0.336	0.999
							0.00387355	0.343	0.993							7.96336e-05	0.337	0.999							0.00219084	0.337	0.999
							0.00387554	0.344	0.993							7.97288e-05	0.338	0.999							0.00219244	0.338	0.999
							0.00387731	0.345	0.993							7.98204e-05	0.339	0.999							0.00219279	0.339	0.999
							0.00387869	0.346	0.993							7.98764e-05	0.34	0.999							0.00219375	0.34	0.999
							0.0038802	0.346	0.994							7.99354e-05	0.341	0.999							0.00219469	0.341	0.999
							0.00388234	0.347	0.994							7.99631e-05	0.342	0.999							0.00219487	0.342	0.999
							0.00388264	0.348	0.994							8.00056e-05	0.343	0.999							0.00219516	0.343	0.999
							0.00388577	0.349	0.994							8.00684e-05	0.344	0.999							0.0021958	0.344	0.999
							0.00389101	0.35	0.994							8.01065e-05	0.345	0.999							0.00219648	0.345	0.999
							0.00389186	0.351	0.994							8.01198e-05	0.346	0.999							0.00219669	0.346	0.999
							0.00389199	0.352	0.994							8.01605e-05	0.347	0.999							0.00219755	0.347	0.999
							0.00389557	0.353	0.994							8.02045e-05	0.348	0.999							0.00219761	0.348	0.999
							0.00389612	0.354	0.994							8.03021e-05	0.349	0.999							0.00219993	0.349	0.999
							0.00389863	0.355	0.994							8.04376e-05	0.35	0.999							0.00220073	0.35	0.999
							0.00389882	0.356	0.994							8.04534e-05	0.351	0.999							0.00220129	0.351	0.999
							0.00389913	0.357	0.994							8.05401e-05	0.352	0.999							0.00220205	0.352	0.999
							0.00390156	0.358	0.994							8.05741e-05	0.353	0.999							0.00220476	0.353	0.999
							0.00390441	0.359	0.994							8.05998e-05	0.354	0.999							0.0022053	0.354	0.999
							0.00390625	0.359	0.995							8.06197e-05	0.355	0.999							0.00220569	0.355	0.999
							0.00390749	0.36	0.995							8.06468e-05	0.356	0.999							0.0022058	0.356	0.999
							0.00391278	0.361	0.995							8.06565e-05	0.357	0.999							0.00220613	0.357	0.999
							0.00391551	0.362	0.995							8.06888e-05	0.358	0.999							0.00220633	0.358	0.999
							0.00391899	0.363	0.995							8.08365e-05	0.359	0.999							0.00220777	0.359	0.999
							0.0039192	0.364	0.995							8.09013e-05	0.36	0.999							0.00220822	0.36	0.999
							0.00392185	0.365	0.995							8.09366e-05	0.361	0.999							0.00220873	0.361	0.999
							0.0039225	0.366	0.995							8.09579e-05	0.362	0.999							0.00220896	0.362	0.999
							0.00392616	0.367	0.995							8.11996e-05	0.363	0.999							0.00220914	0.363	0.999
							0.00393177	0.368	0.995							8.12028e-05	0.364	0.999							0.00221001	0.364	0.999
							0.00393216	0.369	0.995							8.12529e-05	0.365	0.999							0.00221111	0.365	0.999
							0.00393474	0.37	0.995							8.12833e-05	0.366	0.999							0.00221184	0.366	0.999
							0.00393616	0.371	0.995							8.13782e-05	0.367	0.999							0.00221205	0.367	0.999
							0.00394093	0.372	0.995							8.14372e-05	0.368	0.999							0.00221388	0.368	0.999
							0.00394358	0.373	0.995							8.14555e-05	0.369	0.999							0.00221396	0.369	0.999
							0.00394429	0.374	0.995							8.15174e-05	0.37	0.999							0.0022142	0.37	0.999
							0.00394695	0.375	0.995							8.16344e-05	0.371	0.999							0.00221439	0.371	0.999
							0.00395053	0.376	0.995							8.16447e-05	0.372	0.999							0.00221493	0.372	0.999
							0.00395304	0.377	0.995							8.17018e-05	0.373	0.999							0.00221504	0.373	0.999
							0.00395483	0.378	0.995							8.17099e-05	0.374	0.999							0.0022151	0.374	0.999
							0.00395624	0.379	0.995							8.17275e-05	0.375	0.999							0.0022193	0.375	0.999
							0.00395684	0.38	0.995							8.17364e-05	0.376	0.999							0.00221973	0.376	0.999
							0.00395711	0.381	0.995							8.17407e-05	0.377	0.999							0.00222074	0.377	0.999
							0.00395822	0.382	0.995							8.17465e-05	0.378	0.999							0.002221	0.378	0.999
							0.00396013	0.383	0.995							8.17715e-05	0.379	0.999							0.00222365	0.379	0.999
							0.00396015	0.384	0.995							8.18085e-05	0.38	0.999							0.00222498	0.38	0.999
							0.00396257	0.385	0.995							8.18089e-05	0.381	0.999							0.00222711	0.381	0.999
							0.00396474	0.386	0.995							8.18419e-05	0.382	0.999							0.00222838	0.382	0.999
							0.00396476	0.387	0.995							8.18431e-05	0.383	0.999							0.00222868	0.383	0.999
							0.00396871	0.388	0.995							8.18669e-05	0.384	0.999							0.00222902	0.384	0.999
							0.00397087	0.389	0.995							8.18764e-05	0.385	0.999							0.00222922	0.385	0.999
							0.00397187	0.39	0.995							8.18809e-05	0.386	0.999							0.00222958	0.386	0.999
							0.00397459	0.391	0.995							8.18925e-05	0.387	0.999							0.0022301	0.387	0.999
							0.00397519	0.392	0.995							8.19084e-05	0.388	0.999							0.00223114	0.388	0.999
							0.00397698	0.393	0.995							8.19653e-05	0.389	0.999							0.0022318	0.389	0.999
							0.00397879	0.394	0.995							8.19698e-05	0.39	0.999							0.00223222	0.39	0.999
							0.00397952	0.395	0.995							8.19709e-05	0.391	0.999							0.00223287	0.391	0.999
							0.00398085	0.396	0.995							8.20044e-05	0.392	0.999							0.0022343	0.392	0.999
							0.00398164	0.397	0.995							8.20238e-05	0.393	0.999							0.00223748	0.393	0.999
							0.00398185	0.398	0.995							8.20467e-05	0.394	0.999							0.00223945	0.394	0.999
							0.00398217	0.399	0.995							8.21173e-05	0.395	0.999							0.00223971	0.395	0.999
							0.0039881	0.4	0.995							8.21374e-05	0.396	0.999							0.00224119	0.396	0.999
							0.00399033	0.401	0.995							8.22426e-05	0.397	0.999							0.00224359	0.397	0.999
							0.00399044	0.402	0.995							8.23102e-05	0.398	0.999							0.00224375	0.398	0.999
							0.00399045	0.403	0.995							8.23763e-05	0.399	0.999							0.00224427	0.399	0.999
							0.00399218	0.404	0.995							8.24019e-05	0.4	0.999							0.00224438	0.4	0.999
							0.00399879	0.405	0.995							8.24514e-05	0.401	0.999							0.00224457	0.401	0.999
							0.00399906	0.406	0.995							8.25435e-05	0.402	0.999							0.00224482	0.402	0.999
							0.00400046	0.407	0.995							8.25551e-05	0.403	0.999							0.00224503	0.403	0.999
							0.00400307	0.408	0.995							8.26922e-05	0.404	0.999							0.00224525	0.404	0.999
							0.00400474	0.409	0.995							8.27547e-05	0.405	0.999							0.00224544	0.405	0.999
							0.00400541	0.41	0.995							8.27624e-05	0.406	0.999							0.0022461	0.406	0.999
							0.00400556	0.411	0.995							8.29452e-05	0.407	0.999							0.00224645	0.407	0.999
							0.00400567	0.412	0.995							8.29625e-05	0.408	0.999							0.0022473	0.408	0.999
							0.00401022	0.413	0.995							8.30591e-05	0.409	0.999							0.0022474	0.409	0.999
							0.00401133	0.414	0.995							8.31191e-05	0.41	0.999							0.00224755	0.41	0.999
							0.00401696	0.415	0.995							8.31535e-05	0.411	0.999							0.00224857	0.411	0.999
							0.00401789	0.416	0.995							8.31693e-05	0.412	0.999							0.00225076	0.412	0.999
							0.00401905	0.417	0.995							8.31799e-05	0.413	0.999							0.0022515	0.413	0.999
							0.0040204	0.418	0.995							8.3184e-05	0.414	0.999							0.00225394	0.414	0.999
							0.0040217	0.419	0.995							8.31846e-05	0.415	0.999							0.00225417	0.415	0.999
							0.00402316	0.42	0.995							8.32308e-05	0.416	0.999							0.00225471	0.416	0.999
							0.00402453	0.421	0.995							8.32811e-05	0.417	0.999							0.00225482	0.417	0.999
							0.00402457	0.422	0.995							8.33497e-05	0.418	0.999							0.00225584	0.418	0.999
							0.00402608	0.423	0.995							8.33569e-05	0.419	0.999							0.00225626	0.419	0.999
							0.00403113	0.424	0.995							8.33872e-05	0.42	0.999							0.0022566	0.42	0.999
							0.004032	0.425	0.995							8.34466e-05	0.421	0.999							0.0022566	0.421	0.999
							0.00403216	0.426	0.995							8.34704e-05	0.422	0.999							0.00225687	0.422	0.999
							0.00403855	0.427	0.995							8.34769e-05	0.423	0.999							0.00225692	0.423	0.999
							0.0040407	0.428	0.995							8.34995e-05	0.424	0.999							0.00225771	0.424	0.999
							0.0040415	0.429	0.995							8.35283e-05	0.425	0.999							0.00225827	0.425	0.999
							0.00404204	0.43	0.995							8.35399e-05	0.426	0.999							0.00225834	0.426	0.999
							0.00404491	0.431	0.995							8.36871e-05	0.427	0.999							0.00225863	0.427	0.999
							0.00404876	0.432	0.995							8.37819e-05	0.428	0.999							0.00225938	0.428	0.999
							0.00404903	0.433	0.995							8.39114e-05	0.429	0.999							0.00225939	0.429	0.999
							0.00404923	0.434	0.995							8.40936e-05	0.43	0.999							0.00225973	0.43	0.999
							0.00405089	0.435	0.995							8.4108e-05	0.431	0.999							0.00226037	0.431	0.999
							0.00405249	0.436	0.995							8.41148e-05	0.432	0.999							0.00226067	0.432	0.999
							0.00405524	0.437	0.995							8.41412e-05	0.433	0.999							0.00226227	0.433	0.999
							0.00405712	0.438	0.995							8.42844e-05	0.434	0.999							0.00226327	0.434	0.999
							0.00405734	0.439	0.995							8.42901e-05	0.435	0.999							0.00226418	0.435	0.999
							0.00405759	0.44	0.995							8.4293e-05	0.436	0.999							0.00226521	0.436	0.999
							0.00405809	0.441	0.995							8.43775e-05	0.437	0.999							0.00226529	0.437	0.999
							0.00406047	0.442	0.995							8.4405e-05	0.438	0.999							0.0022658	0.438	0.999
							0.0040605	0.443	0.995							8.45625e-05	0.439	0.999							0.00226594	0.439	0.999
							0.00406071	0.444	0.995							8.45708e-05	0.44	0.999							0.00226625	0.44	0.999
							0.00406281	0.445	0.995							8.46198e-05	0.441	0.999							0.00226671	0.441	0.999
							0.00406432	0.446	0.995							8.46265e-05	0.442	0.999							0.00226714	0.442	0.999
							0.00406842	0.446	0.996							8.46341e-05	0.443	0.999							0.0022674	0.443	0.999
							0.00406997	0.447	0.996							8.46966e-05	0.444	0.999							0.00226746	0.444	0.999
							0.00407428	0.448	0.996							8.47663e-05	0.445	0.999							0.00226793	0.445	0.999
							0.00407465	0.449	0.996							8.47951e-05	0.446	0.999							0.00226813	0.446	0.999
							0.00407762	0.45	0.996							8.48492e-05	0.447	0.999							0.00226916	0.447	0.999
							0.00407788	0.451	0.996							8.48951e-05	0.448	0.999							0.00227032	0.448	0.999
							0.0040779	0.452	0.996							8.48956e-05	0.449	0.999							0.00227063	0.449	0.999
							0.00408914	0.453	0.996							8.49041e-05	0.45	0.999							0.00227084	0.45	0.999
							0.00409258	0.454	0.996							8.49144e-05	0.451	0.999							0.00227124	0.451	0.999
							0.00409282	0.455	0.996							8.49711e-05	0.452	0.999							0.00227152	0.452	0.999
							0.00409433	0.456	0.996							8.50188e-05	0.453	0.999							0.00227188	0.453	0.999
							0.00409463	0.457	0.996							8.50302e-05	0.454	0.999							0.00227311	0.454	0.999
							0.00409645	0.458	0.996							8.51773e-05	0.455	0.999							0.00227347	0.455	0.999
							0.00410115	0.459	0.996							8.51861e-05	0.456	0.999							0.00227348	0.456	0.999
							0.0041097	0.46	0.996							8.52684e-05	0.457	0.999							0.00227358	0.457	0.999
							0.00411133	0.461	0.996							8.5319e-05	0.458	0.999							0.00227409	0.458	0.999
							0.00411182	0.462	0.996							8.53284e-05	0.459	0.999							0.00227535	0.459	0.999
							0.00411967	0.463	0.996							8.53323e-05	0.46	0.999							0.00227572	0.46	0.999
							0.00412019	0.464	0.996							8.5419e-05	0.461	0.999							0.00227578	0.461	0.999
							0.004121	0.465	0.996							8.54421e-05	0.462	0.999							0.00227578	0.462	0.999
							0.00412378	0.466	0.996							8.55397e-05	0.463	0.999							0.00227607	0.463	0.999
							0.00412508	0.467	0.996							8.56055e-05	0.464	0.999							0.00227622	0.464	0.999
							0.00412942	0.468	0.996							8.56484e-05	0.465	0.999							0.00227703	0.465	0.999
							0.00413029	0.469	0.996							8.56745e-05	0.466	0.999							0.00227788	0.466	0.999
							0.00413191	0.47	0.996							8.57216e-05	0.467	0.999							0.00227978	0.467	0.999
							0.00413675	0.471	0.996							8.57685e-05	0.468	0.999							0.00228064	0.468	0.999
							0.00414144	0.472	0.996							8.57809e-05	0.469	0.999							0.00228104	0.469	0.999
							0.00414298	0.473	0.996							8.57855e-05	0.47	0.999							0.00228367	0.47	0.999
							0.00414872	0.474	0.996							8.58316e-05	0.471	0.999							0.00228532	0.471	0.999
							0.00414887	0.475	0.996							8.58605e-05	0.472	0.999							0.00228645	0.472	0.999
							0.00415022	0.476	0.996							8.58727e-05	0.473	0.999							0.00228669	0.473	0.999
							0.00415575	0.477	0.996							8.58958e-05	0.474	0.999							0.00228675	0.474	0.999
							0.00415657	0.478	0.996							8.59027e-05	0.475	0.999							0.00228881	0.475	0.999
							0.00415938	0.479	0.996							8.59322e-05	0.476	0.999							0.00228896	0.476	0.999
							0.00416127	0.48	0.996							8.5982e-05	0.477	0.999							0.00228918	0.477	0.999
							0.00416529	0.481	0.996							8.60333e-05	0.478	0.999							0.00229023	0.478	0.999
							0.00416556	0.482	0.996							8.60637e-05	0.479	0.999							0.00229091	0.479	0.999
							0.00416664	0.483	0.996							8.60765e-05	0.48	0.999							0.00229097	0.48	0.999
							0.00416828	0.484	0.996							8.61921e-05	0.481	0.999							0.0022911	0.481	0.999
							0.00416895	0.485	0.996							8.61991e-05	0.482	0.999							0.00229121	0.482	0.999
							0.00417464	0.486	0.996							8.62366e-05	0.483	0.999							0.00229146	0.483	0.999
							0.00417728	0.487	0.996							8.63664e-05	0.484	0.999							0.00229175	0.484	0.999
							0.00417781	0.488	0.996							8.64236e-05	0.485	0.999							0.00229327	0.485	0.999
							0.0041786	0.489	0.996							8.64497e-05	0.486	0.999							0.00229405	0.486	0.999
							0.00418217	0.49	0.996							8.64977e-05	0.487	0.999							0.0022942	0.487	0.999
							0.00418832	0.491	0.996							8.65233e-05	0.487	1							0.00229619	0.488	0.999
							0.00418893	0.492	0.996							8.65377e-05	0.488	1							0.00229732	0.489	0.999
							0.00419329	0.493	0.996							8.65733e-05	0.489	1							0.00229748	0.49	0.999
							0.00420107	0.494	0.996							8.65954e-05	0.49	1							0.00229887	0.491	0.999
							0.00420355	0.495	0.996							8.66788e-05	0.491	1							0.00229976	0.492	0.999
							0.00420605	0.496	0.996							8.6698e-05	0.492	1							0.0022999	0.493	0.999
							0.00420706	0.497	0.996							8.66995e-05	0.493	1							0.00229993	0.494	0.999
							0.00421242	0.498	0.996							8.67065e-05	0.494	1							0.00230041	0.495	0.999
							0.00421337	0.499	0.996							8.67072e-05	0.495	1							0.00230045	0.496	0.999
							0.00421994	0.5	0.996							8.67334e-05	0.496	1							0.00230078	0.497	0.999
							0.00422831	0.501	0.996							8.6786e-05	0.497	1							0.00230113	0.498	0.999
							0.00422901	0.502	0.996							8.68819e-05	0.498	1							0.00230119	0.499	0.999
							0.00422908	0.503	0.996							8.68956e-05	0.499	1							0.00230315	0.5	0.999
							0.00422931	0.504	0.996							8.69048e-05	0.5	1							0.00230537	0.501	0.999
							0.00423144	0.505	0.996							8.69166e-05	0.501	1							0.00230641	0.502	0.999
							0.00423153	0.506	0.996							8.69373e-05	0.502	1							0.00230659	0.503	0.999
							0.00423216	0.507	0.996							8.70059e-05	0.503	1							0.00230757	0.504	0.999
							0.00423359	0.508	0.996							8.703e-05	0.504	1							0.00230826	0.505	0.999
							0.00423658	0.509	0.996							8.70305e-05	0.505	1							0.00230839	0.506	0.999
							0.00423707	0.51	0.996							8.7128e-05	0.506	1							0.0023084	0.507	0.999
							0.00424364	0.511	0.996							8.7143e-05	0.507	1							0.00230939	0.508	0.999
							0.00424391	0.512	0.996							8.71529e-05	0.508	1							0.00231049	0.509	0.999
							0.00424806	0.513	0.996							8.71853e-05	0.509	1							0.00231066	0.51	0.999
							0.00424866	0.514	0.996							8.72087e-05	0.51	1							0.00231099	0.511	0.999
							0.00425393	0.515	0.996							8.72224e-05	0.511	1							0.00231103	0.512	0.999
							0.00425435	0.516	0.996							8.7227e-05	0.512	1							0.00231128	0.513	0.999
							0.00425884	0.517	0.996							8.72327e-05	0.513	1							0.00231203	0.514	0.999
							0.00426163	0.518	0.996							8.72487e-05	0.514	1							0.00231227	0.515	0.999
							0.00426314	0.519	0.996							8.7267e-05	0.515	1							0.0023124	0.516	0.999
							0.0042655	0.52	0.996							8.72972e-05	0.516	1							0.00231363	0.517	0.999
							0.00426889	0.521	0.996							8.73318e-05	0.517	1							0.00231493	0.518	0.999
							0.00427203	0.522	0.996							8.73696e-05	0.518	1							0.00231495	0.519	0.999
							0.00427529	0.523	0.996							8.73726e-05	0.519	1							0.00231596	0.52	0.999
							0.00427965	0.524	0.996							8.7394e-05	0.52	1							0.00231601	0.521	0.999
							0.00428392	0.525	0.996							8.74898e-05	0.521	1							0.00231643	0.522	0.999
							0.00428564	0.526	0.996							8.75192e-05	0.522	1							0.00231698	0.523	0.999
							0.00428932	0.527	0.996							8.75697e-05	0.523	1							0.00231827	0.524	0.999
							0.00429085	0.528	0.996							8.75882e-05	0.524	1							0.00231839	0.525	0.999
							0.00429504	0.529	0.996							8.75883e-05	0.525	1							0.0023188	0.526	0.999
							0.00430427	0.53	0.996							8.76259e-05	0.526	1							0.00231902	0.527	0.999
							0.00430455	0.531	0.996							8.76615e-05	0.527	1							0.00231915	0.528	0.999
							0.00430864	0.532	0.996							8.7663e-05	0.528	1							0.00231947	0.529	0.999
							0.00430866	0.533	0.996							8.76788e-05	0.529	1							0.0023202	0.53	0.999
							0.00431309	0.534	0.996							8.76839e-05	0.53	1							0.00232134	0.531	0.999
							0.00431426	0.535	0.996							8.77501e-05	0.531	1							0.00232512	0.532	0.999
							0.0043182	0.536	0.996							8.77818e-05	0.532	1							0.00232573	0.533	0.999
							0.00432266	0.537	0.996							8.78149e-05	0.533	1							0.00232579	0.534	0.999
							0.00432275	0.538	0.996							8.7823e-05	0.534	1							0.00232835	0.535	0.999
							0.00432303	0.539	0.996							8.7855e-05	0.535	1							0.00232933	0.536	0.999
							0.00432775	0.54	0.996							8.78965e-05	0.536	1							0.00233011	0.537	0.999
							0.00433021	0.541	0.996							8.79205e-05	0.537	1							0.00233042	0.538	0.999
							0.00433152	0.542	0.996							8.80221e-05	0.538	1							0.00233048	0.539	0.999
							0.0043365	0.543	0.996							8.80314e-05	0.539	1							0.00233105	0.54	0.999
							0.00433662	0.544	0.996							8.8041e-05	0.54	1							0.00233136	0.541	0.999
							0.00434463	0.545	0.996							8.80508e-05	0.541	1							0.0023314	0.542	0.999
							0.004348	0.546	0.996							8.8086e-05	0.542	1							0.00233469	0.543	0.999
							0.00434864	0.547	0.996							8.80968e-05	0.543	1							0.00233524	0.544	0.999
							0.00435136	0.548	0.996							8.81023e-05	0.544	1							0.00233557	0.545	0.999
							0.00435258	0.549	0.996							8.81218e-05	0.545	1							0.0023364	0.546	0.999
							0.00435506	0.55	0.996							8.81444e-05	0.546	1							0.00233656	0.547	0.999
							0.00435528	0.551	0.996							8.81808e-05	0.547	1							0.00233695	0.548	0.999
							0.00436195	0.552	0.996							8.82043e-05	0.548	1							0.00233696	0.549	0.999
							0.00436231	0.553	0.996							8.82246e-05	0.549	1							0.00233777	0.55	0.999
							0.00436251	0.554	0.996							8.82266e-05	0.55	1							0.00233978	0.551	0.999
							0.00436369	0.555	0.996							8.82679e-05	0.551	1							0.00233982	0.552	0.999
							0.00436509	0.556	0.996							8.83901e-05	0.552	1							0.00234031	0.553	0.999
							0.00436669	0.557	0.996							8.84624e-05	0.553	1							0.00234412	0.554	0.999
							0.00436897	0.558	0.996							8.8496e-05	0.554	1							0.00234506	0.555	0.999
							0.00436909	0.559	0.996							8.8593e-05	0.555	1							0.0023452	0.556	0.999
							0.00436984	0.56	0.996							8.86449e-05	0.556	1							0.00234525	0.557	0.999
							0.00437106	0.561	0.996							8.86845e-05	0.557	1							0.00234638	0.558	0.999
							0.00437141	0.562	0.996							8.88528e-05	0.558	1							0.00234646	0.559	0.999
							0.00437466	0.563	0.996							8.88656e-05	0.559	1							0.0023478	0.56	0.999
							0.00437738	0.564	0.996							8.89158e-05	0.56	1							0.00234925	0.561	0.999
							0.00437768	0.565	0.996							8.8922e-05	0.561	1							0.00235037	0.562	0.999
							0.00437802	0.566	0.996							8.89276e-05	0.562	1							0.00235078	0.563	0.999
							0.00437917	0.567	0.996							8.90701e-05	0.563	1							0.00235093	0.564	0.999
							0.00437991	0.568	0.996							8.90733e-05	0.564	1							0.00235104	0.565	0.999
							0.00438147	0.569	0.996							8.91062e-05	0.565	1							0.0023521	0.566	0.999
							0.0043831	0.57	0.996							8.91094e-05	0.566	1							0.00235226	0.567	0.999
							0.00438864	0.571	0.996							8.91119e-05	0.567	1							0.002354	0.568	0.999
							0.004389	0.572	0.996							8.91163e-05	0.568	1							0.00235417	0.569	0.999
							0.0043895	0.573	0.996							8.91375e-05	0.569	1							0.00235449	0.57	0.999
							0.00438998	0.574	0.996							8.91542e-05	0.57	1							0.00235549	0.571	0.999
							0.00439446	0.575	0.996							8.92073e-05	0.571	1							0.00235557	0.572	0.999
							0.00439526	0.576	0.996							8.92177e-05	0.572	1							0.00235639	0.573	0.999
							0.00439692	0.577	0.996							8.92532e-05	0.573	1							0.00235691	0.574	0.999
							0.00439739	0.578	0.996							8.93426e-05	0.574	1							0.00235781	0.575	0.999
							0.00439981	0.579	0.996							8.94613e-05	0.575	1							0.00235839	0.576	0.999
							0.00440511	0.58	0.996							8.94672e-05	0.576	1							0.00235938	0.577	0.999
							0.00440809	0.581	0.996							8.94886e-05	0.577	1							0.00235944	0.578	0.999
							0.00440822	0.582	0.996							8.96287e-05	0.578	1							0.00235953	0.579	0.999
							0.00441169	0.583	0.996							8.9646e-05	0.579	1							0.0023597	0.58	0.999
							0.00441412	0.584	0.996							8.96508e-05	0.58	1							0.00236005	0.581	0.999
							0.00441452	0.585	0.996							8.96621e-05	0.581	1							0.0023612	0.582	0.999
							0.00441699	0.586	0.996							8.96665e-05	0.582	1							0.00236129	0.583	0.999
							0.00441802	0.587	0.996							8.97104e-05	0.583	1							0.00236137	0.584	0.999
							0.00441895	0.588	0.996							8.9769e-05	0.584	1							0.00236171	0.585	0.999
							0.00441898	0.589	0.996							8.97751e-05	0.585	1							0.00236288	0.586	0.999
							0.00441955	0.59	0.996							8.98228e-05	0.586	1							0.00236433	0.587	0.999
							0.00442103	0.591	0.996							8.98739e-05	0.587	1							0.0023653	0.588	0.999
							0.00442186	0.592	0.996							8.98776e-05	0.588	1							0.00236547	0.589	0.999
							0.00442246	0.593	0.996							8.98996e-05	0.589	1							0.00236678	0.59	0.999
							0.00442445	0.593	0.997							8.99167e-05	0.59	1							0.0023697	0.591	0.999
							0.00442789	0.594	0.997							8.99298e-05	0.591	1							0.0023706	0.592	0.999
							0.00442967	0.595	0.997							9.00031e-05	0.592	1							0.00237097	0.593	0.999
							0.00443186	0.596	0.997							9.00133e-05	0.593	1							0.00237277	0.594	0.999
							0.00443426	0.597	0.997							9.00384e-05	0.594	1							0.00237346	0.595	0.999
							0.00443592	0.598	0.997							9.01236e-05	0.595	1							0.0023735	0.596	0.999
							0.00443664	0.599	0.997							9.01817e-05	0.596	1							0.00237353	0.597	0.999
							0.00443797	0.6	0.997							9.01865e-05	0.597	1							0.00237742	0.598	0.999
							0.00444262	0.601	0.997							9.03814e-05	0.598	1							0.00237748	0.599	0.999
							0.0044427	0.602	0.997							9.04246e-05	0.599	1							0.00237816	0.6	0.999
							0.00444544	0.603	0.997							9.04826e-05	0.6	1							0.00237915	0.601	0.999
							0.00444892	0.603	0.998							9.05263e-05	0.601	1							0.00237977	0.602	0.999
							0.00444961	0.604	0.998							9.06085e-05	0.602	1							0.00238042	0.603	0.999
							0.00445264	0.605	0.998							9.07015e-05	0.603	1							0.00238125	0.604	0.999
							0.00445543	0.606	0.998							9.07303e-05	0.604	1							0.0023813	0.605	0.999
							0.0044582	0.607	0.998							9.08153e-05	0.605	1							0.00238193	0.606	0.999
							0.00446583	0.608	0.998							9.08158e-05	0.606	1							0.0023838	0.607	0.999
							0.00446646	0.609	0.998							9.08756e-05	0.607	1							0.0023839	0.608	0.999
							0.00446864	0.61	0.998							9.08857e-05	0.608	1							0.00238405	0.609	0.999
							0.00446934	0.611	0.998							9.08967e-05	0.609	1							0.00238463	0.61	0.999
							0.00446957	0.612	0.998							9.09836e-05	0.61	1							0.0023853	0.611	0.999
							0.00447	0.613	0.998							9.09938e-05	0.611	1							0.0023854	0.612	0.999
							0.0044701	0.614	0.998							9.09965e-05	0.612	1							0.0023854	0.613	0.999
							0.00448315	0.615	0.998							9.102e-05	0.613	1							0.00238562	0.614	0.999
							0.0044846	0.616	0.998							9.10538e-05	0.614	1							0.00238602	0.615	0.999
							0.00448578	0.617	0.998							9.11044e-05	0.615	1							0.00238613	0.616	0.999
							0.00449238	0.618	0.998							9.11065e-05	0.616	1							0.00238655	0.617	0.999
							0.00449686	0.619	0.998							9.11832e-05	0.617	1							0.00238689	0.618	0.999
							0.00450025	0.62	0.998							9.12666e-05	0.618	1							0.00238701	0.619	0.999
							0.00450152	0.621	0.998							9.12726e-05	0.619	1							0.00238774	0.62	0.999
							0.00450164	0.622	0.998							9.13594e-05	0.62	1							0.00238817	0.621	0.999
							0.00450395	0.623	0.998							9.14348e-05	0.621	1							0.00239027	0.622	0.999
							0.00450471	0.624	0.998							9.14591e-05	0.622	1							0.00239031	0.623	0.999
							0.00450495	0.625	0.998							9.15359e-05	0.623	1							0.00239039	0.624	0.999
							0.00450576	0.626	0.998							9.15409e-05	0.624	1							0.00239062	0.625	0.999
							0.00451021	0.627	0.998							9.15516e-05	0.625	1							0.00239066	0.626	0.999
							0.00451397	0.628	0.998							9.15528e-05	0.626	1							0.00239071	0.627	0.999
							0.00451583	0.629	0.998							9.15696e-05	0.627	1							0.00239115	0.628	0.999
							0.00451806	0.63	0.998							9.16824e-05	0.628	1							0.00239168	0.629	0.999
							0.00452298	0.631	0.998							9.17032e-05	0.629	1							0.00239292	0.63	0.999
							0.00452369	0.632	0.998							9.17221e-05	0.63	1							0.00239514	0.631	0.999
							0.00452616	0.633	0.998							9.17423e-05	0.631	1							0.00239556	0.632	0.999
							0.00452746	0.634	0.998							9.18761e-05	0.632	1							0.00239601	0.633	0.999
							0.00452754	0.635	0.998							9.18797e-05	0.633	1							0.00239747	0.634	0.999
							0.00453023	0.636	0.998							9.18892e-05	0.634	1							0.00239847	0.635	0.999
							0.00453162	0.637	0.998							9.19398e-05	0.635	1							0.00239858	0.636	0.999
							0.0045319	0.638	0.998							9.20822e-05	0.636	1							0.0023989	0.637	0.999
							0.00453274	0.639	0.998							9.21082e-05	0.637	1							0.00239895	0.638	0.999
							0.00453277	0.64	0.998							9.22091e-05	0.638	1							0.00240144	0.639	0.999
							0.00453563	0.641	0.998							9.23165e-05	0.639	1							0.00240216	0.64	0.999
							0.00453781	0.642	0.998							9.23422e-05	0.64	1							0.00240219	0.641	0.999
							0.00454182	0.643	0.998							9.24058e-05	0.641	1							0.00240367	0.642	0.999
							0.00454603	0.644	0.998							9.24109e-05	0.642	1							0.00240374	0.643	0.999
							0.00455103	0.645	0.998							9.24208e-05	0.643	1							0.00240383	0.644	0.999
							0.00455504	0.646	0.998							9.24316e-05	0.644	1							0.0024046	0.645	0.999
							0.0045564	0.647	0.998							9.24373e-05	0.645	1							0.00240499	0.646	0.999
							0.00455965	0.648	0.998							9.24438e-05	0.646	1							0.00240888	0.647	0.999
							0.00456081	0.649	0.998							9.24513e-05	0.647	1							0.00240942	0.648	0.999
							0.00456255	0.65	0.998							9.25001e-05	0.648	1							0.00241009	0.649	0.999
							0.00457437	0.651	0.998							9.26076e-05	0.649	1							0.00241016	0.65	0.999
							0.00457803	0.652	0.998							9.27042e-05	0.65	1							0.00241165	0.651	0.999
							0.00457892	0.653	0.998							9.27393e-05	0.651	1							0.00241418	0.652	0.999
							0.00458141	0.654	0.998							9.27464e-05	0.652	1							0.00241423	0.653	0.999
							0.00458693	0.655	0.998							9.27476e-05	0.653	1							0.0024145	0.654	0.999
							0.00459892	0.656	0.998							9.27941e-05	0.654	1							0.00241492	0.655	0.999
							0.00460109	0.657	0.998							9.28167e-05	0.655	1							0.00241501	0.656	0.999
							0.00460267	0.658	0.998							9.28276e-05	0.656	1							0.00241537	0.657	0.999
							0.0046036	0.659	0.998							9.286e-05	0.657	1							0.00241622	0.658	0.999
							0.00460558	0.66	0.998							9.28803e-05	0.658	1							0.00241642	0.659	0.999
							0.0046067	0.661	0.998							9.28821e-05	0.659	1							0.00241656	0.66	0.999
							0.00461085	0.662	0.998							9.28897e-05	0.66	1							0.00241697	0.661	0.999
							0.00461178	0.663	0.998							9.29164e-05	0.661	1							0.00241923	0.662	0.999
							0.00461362	0.664	0.998							9.29608e-05	0.662	1							0.00242148	0.663	0.999
							0.00461702	0.665	0.998							9.29703e-05	0.663	1							0.00242365	0.664	0.999
							0.00462082	0.666	0.998							9.29706e-05	0.664	1							0.00242665	0.665	0.999
							0.00462524	0.667	0.998							9.30423e-05	0.665	1							0.00242709	0.666	0.999
							0.00463017	0.668	0.998							9.30542e-05	0.666	1							0.00242786	0.667	0.999
							0.00463292	0.669	0.998							9.31024e-05	0.667	1							0.00242856	0.668	0.999
							0.00463515	0.67	0.998							9.3168e-05	0.668	1							0.00242963	0.669	0.999
							0.00463532	0.671	0.998							9.32196e-05	0.669	1							0.00242969	0.67	0.999
							0.00463581	0.672	0.998							9.32731e-05	0.67	1							0.00243012	0.671	0.999
							0.00464011	0.673	0.998							9.33284e-05	0.671	1							0.0024302	0.672	0.999
							0.00464153	0.674	0.998							9.33532e-05	0.672	1							0.00243035	0.673	0.999
							0.00464812	0.675	0.998							9.34048e-05	0.673	1							0.00243046	0.674	0.999
							0.00465269	0.676	0.998							9.34091e-05	0.674	1							0.00243063	0.675	0.999
							0.00465579	0.677	0.998							9.35064e-05	0.675	1							0.00243077	0.676	0.999
							0.00466009	0.678	0.998							9.36139e-05	0.676	1							0.00243128	0.677	0.999
							0.00466264	0.679	0.998							9.3634e-05	0.677	1							0.00243146	0.678	0.999
							0.00466292	0.68	0.998							9.36619e-05	0.678	1							0.00243168	0.679	0.999
							0.00466602	0.681	0.998							9.37213e-05	0.679	1							0.00243216	0.68	0.999
							0.00466711	0.682	0.998							9.38013e-05	0.68	1							0.00243271	0.681	0.999
							0.00466888	0.683	0.998							9.38347e-05	0.681	1							0.00243574	0.682	0.999
							0.00466982	0.684	0.998							9.38649e-05	0.682	1							0.00243688	0.683	0.999
							0.00467477	0.685	0.998							9.38698e-05	0.683	1							0.0024377	0.684	0.999
							0.0046755	0.686	0.998							9.39276e-05	0.684	1							0.00243801	0.685	0.999
							0.00467603	0.687	0.998							9.40215e-05	0.685	1							0.00244154	0.686	0.999
							0.00467675	0.688	0.998							9.40397e-05	0.686	1							0.00244348	0.687	0.999
							0.00467723	0.689	0.998							9.40697e-05	0.687	1							0.00244416	0.688	0.999
							0.00467865	0.69	0.998							9.40735e-05	0.688	1							0.00244492	0.689	0.999
							0.00468002	0.691	0.998							9.42345e-05	0.689	1							0.00244505	0.69	0.999
							0.00468491	0.692	0.998							9.42563e-05	0.69	1							0.00244615	0.691	0.999
							0.00468703	0.693	0.998							9.42675e-05	0.691	1							0.00244701	0.692	0.999
							0.00469396	0.694	0.998							9.43813e-05	0.692	1							0.00244945	0.692	1
							0.00470113	0.695	0.998							9.44459e-05	0.693	1							0.00244957	0.693	1
							0.0047023	0.696	0.998							9.44613e-05	0.694	1							0.00245083	0.694	1
							0.00470353	0.697	0.998							9.44963e-05	0.695	1							0.00245203	0.695	1
							0.0047044	0.698	0.998							9.45504e-05	0.696	1							0.00245229	0.696	1
							0.0047054	0.699	0.998							9.45678e-05	0.697	1							0.00245253	0.697	1
							0.00470572	0.7	0.998							9.46194e-05	0.698	1							0.00245448	0.698	1
							0.00471123	0.701	0.998							9.46262e-05	0.699	1							0.00245513	0.699	1
							0.00471892	0.702	0.998							9.46748e-05	0.7	1							0.00245608	0.7	1
							0.00472647	0.703	0.998							9.47824e-05	0.701	1							0.0024565	0.701	1
							0.00473206	0.704	0.998							9.48248e-05	0.702	1							0.00245667	0.702	1
							0.00473564	0.705	0.998							9.49258e-05	0.703	1							0.00245788	0.703	1
							0.00473603	0.706	0.998							9.49808e-05	0.704	1							0.00245825	0.704	1
							0.00473805	0.707	0.998							9.50417e-05	0.705	1							0.00245826	0.705	1
							0.00474492	0.708	0.998							9.5095e-05	0.706	1							0.00245901	0.706	1
							0.00474514	0.709	0.998							9.52261e-05	0.707	1							0.00246028	0.707	1
							0.00474671	0.71	0.998							9.53242e-05	0.708	1							0.00246104	0.708	1
							0.00475008	0.711	0.998							9.53362e-05	0.709	1							0.00246195	0.709	1
							0.00475046	0.712	0.998							9.53463e-05	0.71	1							0.00246209	0.71	1
							0.00475148	0.713	0.998							9.53798e-05	0.711	1							0.00246483	0.711	1
							0.00475155	0.714	0.998							9.55683e-05	0.712	1							0.00246501	0.712	1
							0.00475819	0.715	0.998							9.56644e-05	0.713	1							0.00246635	0.713	1
							0.00475847	0.716	0.998							9.56836e-05	0.714	1							0.00246683	0.714	1
							0.00476504	0.717	0.998							9.57066e-05	0.715	1							0.00246716	0.715	1
							0.00476565	0.718	0.998							9.57968e-05	0.716	1							0.00246728	0.716	1
							0.00477017	0.719	0.998							9.59359e-05	0.717	1							0.00246852	0.717	1
							0.00477465	0.72	0.998							9.59476e-05	0.718	1							0.00246861	0.718	1
							0.00477521	0.721	0.998							9.59871e-05	0.719	1							0.00246869	0.719	1
							0.00477746	0.722	0.998							9.60414e-05	0.72	1							0.00247081	0.72	1
							0.00477806	0.723	0.998							9.60836e-05	0.721	1							0.00247267	0.721	1
							0.0047792	0.724	0.998							9.60944e-05	0.722	1							0.00247271	0.722	1
							0.00478087	0.725	0.998							9.61132e-05	0.723	1							0.00247274	0.723	1
							0.00478147	0.726	0.998							9.61187e-05	0.724	1							0.00247378	0.724	1
							0.00479204	0.727	0.998							9.61306e-05	0.725	1							0.00247494	0.725	1
							0.00479366	0.728	0.998							9.61434e-05	0.726	1							0.00247624	0.726	1
							0.00479598	0.729	0.998							9.61797e-05	0.727	1							0.00247631	0.727	1
							0.00479636	0.73	0.998							9.62037e-05	0.728	1							0.00247706	0.728	1
							0.00479971	0.731	0.998							9.62164e-05	0.729	1							0.00247801	0.729	1
							0.00481263	0.732	0.998							9.63359e-05	0.73	1							0.00247856	0.73	1
							0.00481634	0.733	0.998							9.63482e-05	0.731	1							0.00247879	0.731	1
							0.00481653	0.734	0.998							9.6357e-05	0.732	1							0.00247928	0.732	1
							0.00482587	0.735	0.998							9.63791e-05	0.733	1							0.00248035	0.733	1
							0.00482766	0.736	0.998							9.63894e-05	0.734	1							0.00248057	0.734	1
							0.00483026	0.737	0.998							9.64036e-05	0.735	1							0.00248164	0.735	1
							0.00483087	0.738	0.998							9.64708e-05	0.736	1							0.00248204	0.736	1
							0.00483453	0.739	0.998							9.65288e-05	0.737	1							0.00248208	0.737	1
							0.00483585	0.739	0.999							9.65486e-05	0.738	1							0.00248397	0.738	1
							0.00483625	0.74	0.999							9.65881e-05	0.739	1							0.00248444	0.739	1
							0.00484624	0.741	0.999							9.67045e-05	0.74	1							0.00248755	0.74	1
							0.00484641	0.742	0.999							9.68505e-05	0.741	1							0.00248932	0.741	1
							0.00484787	0.743	0.999							9.68956e-05	0.742	1							0.00248966	0.742	1
							0.00485542	0.744	0.999							9.6919e-05	0.743	1							0.00249284	0.743	1
							0.00485578	0.745	0.999							9.70036e-05	0.744	1							0.0024954	0.744	1
							0.00485644	0.746	0.999							9.70985e-05	0.745	1							0.0024969	0.745	1
							0.00485677	0.747	0.999							9.71009e-05	0.746	1							0.00249719	0.746	1
							0.00485933	0.748	0.999							9.71032e-05	0.747	1							0.00249764	0.747	1
							0.00485966	0.749	0.999							9.71359e-05	0.748	1							0.00249786	0.748	1
							0.0048638	0.75	0.999							9.72717e-05	0.749	1							0.00249956	0.749	1
							0.00487718	0.751	0.999							9.73693e-05	0.75	1							0.0024999	0.75	1
							0.00488854	0.752	0.999							9.73851e-05	0.751	1							0.00250076	0.751	1
							0.00489044	0.753	0.999							9.74215e-05	0.752	1							0.00250193	0.752	1
							0.00489109	0.754	0.999							9.74694e-05	0.753	1							0.00250228	0.753	1
							0.00489178	0.755	0.999							9.74735e-05	0.754	1							0.00250272	0.754	1
							0.00489423	0.756	0.999							9.74739e-05	0.755	1							0.0025055	0.755	1
							0.00489502	0.757	0.999							9.75475e-05	0.756	1							0.00250615	0.756	1
							0.0048969	0.758	0.999							9.76478e-05	0.757	1							0.00250657	0.757	1
							0.00489775	0.759	0.999							9.77043e-05	0.758	1							0.00250987	0.758	1
							0.00489998	0.76	0.999							9.77077e-05	0.759	1							0.00251241	0.759	1
							0.00490162	0.761	0.999							9.77309e-05	0.76	1							0.00251485	0.76	1
							0.00490329	0.762	0.999							9.77358e-05	0.761	1							0.00251486	0.761	1
							0.00490355	0.763	0.999							9.77503e-05	0.762	1							0.00251698	0.762	1
							0.00490577	0.764	0.999							9.78342e-05	0.763	1							0.0025177	0.763	1
							0.00493418	0.765	0.999							9.7882e-05	0.764	1							0.00251885	0.764	1
							0.00494135	0.766	0.999							9.79691e-05	0.765	1							0.00251923	0.765	1
							0.00494579	0.767	0.999							9.81165e-05	0.766	1							0.00251963	0.766	1
							0.0049503	0.768	0.999							9.8157e-05	0.767	1							0.00252029	0.767	1
							0.00495236	0.769	0.999							9.82027e-05	0.768	1							0.00252145	0.768	1
							0.00495265	0.77	0.999							9.82061e-05	0.769	1							0.00252182	0.769	1
							0.00495528	0.771	0.999							9.82446e-05	0.77	1							0.00252216	0.77	1
							0.00496051	0.772	0.999							9.82788e-05	0.771	1							0.00252479	0.771	1
							0.00496304	0.773	0.999							9.83187e-05	0.772	1							0.00252696	0.772	1
							0.00496621	0.774	0.999							9.84225e-05	0.773	1							0.00253181	0.773	1
							0.00496775	0.775	0.999							9.85585e-05	0.774	1							0.00253219	0.774	1
							0.00497173	0.776	0.999							9.85829e-05	0.775	1							0.00253331	0.775	1
							0.00497608	0.777	0.999							9.86946e-05	0.776	1							0.00253342	0.776	1
							0.0049786	0.778	0.999							9.87024e-05	0.777	1							0.00253357	0.777	1
							0.00497938	0.779	0.999							9.87051e-05	0.778	1							0.0025338	0.778	1
							0.00498692	0.78	0.999							9.87153e-05	0.779	1							0.00253422	0.779	1
							0.00498923	0.781	0.999							9.87514e-05	0.78	1							0.00253501	0.78	1
							0.00499059	0.782	0.999							9.88235e-05	0.781	1							0.00253573	0.781	1
							0.0049951	0.783	0.999							9.8863e-05	0.782	1							0.00253605	0.782	1
							0.0049958	0.784	0.999							9.89401e-05	0.783	1							0.00253711	0.783	1
							0.00500022	0.785	0.999							9.89547e-05	0.784	1							0.00253816	0.784	1
							0.00500072	0.786	0.999							9.90679e-05	0.785	1							0.00253959	0.785	1
							0.00500162	0.787	0.999							9.95819e-05	0.786	1							0.00254149	0.786	1
							0.00500268	0.788	0.999							9.96567e-05	0.787	1							0.00254297	0.787	1
							0.00500671	0.789	0.999							9.968e-05	0.788	1							0.00254318	0.788	1
							0.00501064	0.79	0.999							9.98212e-05	0.789	1							0.0025432	0.789	1
							0.0050121	0.791	0.999							0.000100143	0.79	1							0.00254446	0.79	1
							0.00501243	0.792	0.999							0.000100203	0.791	1							0.00254538	0.791	1
							0.00501257	0.793	0.999							0.000100283	0.792	1							0.00254682	0.792	1
							0.00501801	0.794	0.999							0.000100419	0.793	1							0.00254755	0.793	1
							0.00501891	0.795	0.999							0.000100483	0.794	1							0.00254786	0.794	1
							0.00501897	0.796	0.999							0.000100529	0.795	1							0.002548	0.795	1
							0.00501942	0.797	0.999							0.000100602	0.796	1							0.00255044	0.796	1
							0.00503047	0.798	0.999							0.000100813	0.797	1							0.00255086	0.797	1
							0.00504146	0.799	0.999							0.000100825	0.798	1							0.00255123	0.798	1
							0.0050429	0.8	0.999							0.000100847	0.799	1							0.00255226	0.799	1
							0.00504355	0.801	0.999							0.000100881	0.8	1							0.0025528	0.8	1
							0.0050448	0.802	0.999							0.000100894	0.801	1							0.00255327	0.801	1
							0.00505052	0.803	0.999							0.00010096	0.802	1							0.0025537	0.802	1
							0.00505082	0.804	0.999							0.000101086	0.803	1							0.00255451	0.803	1
							0.00505508	0.805	0.999							0.000101304	0.804	1							0.00255648	0.804	1
							0.00506133	0.806	0.999							0.000101593	0.805	1							0.00256024	0.805	1
							0.00506361	0.807	0.999							0.000101745	0.806	1							0.0025607	0.806	1
							0.00506872	0.808	0.999							0.000101911	0.807	1							0.00256119	0.807	1
							0.00507715	0.809	0.999							0.000102078	0.808	1							0.00256298	0.808	1
							0.00507752	0.81	0.999							0.000102134	0.809	1							0.00256299	0.809	1
							0.00508109	0.811	0.999							0.000102188	0.81	1							0.0025631	0.81	1
							0.00508239	0.812	0.999							0.000102268	0.811	1							0.00256564	0.811	1
							0.00511233	0.813	0.999							0.00010228	0.812	1							0.00256708	0.812	1
							0.00512231	0.814	0.999							0.000102426	0.813	1							0.00256892	0.813	1
							0.0051236	0.815	0.999							0.000102537	0.814	1							0.00257367	0.814	1
							0.00512722	0.816	0.999							0.000102556	0.815	1							0.00257405	0.815	1
							0.00513396	0.817	0.999							0.000102619	0.816	1							0.0025744	0.816	1
							0.00514064	0.818	0.999							0.000102663	0.817	1							0.00257521	0.817	1
							0.00516083	0.819	0.999							0.000102677	0.818	1							0.00257774	0.818	1
							0.00516108	0.82	0.999							0.000102705	0.819	1							0.00257835	0.819	1
							0.00516838	0.821	0.999							0.000102732	0.82	1							0.00257842	0.82	1
							0.00516969	0.822	0.999							0.000102773	0.821	1							0.00257979	0.821	1
							0.00517264	0.823	0.999							0.000102801	0.822	1							0.00257989	0.822	1
							0.00518048	0.824	0.999							0.00010281	0.823	1							0.00258091	0.823	1
							0.00518245	0.825	0.999							0.000103135	0.824	1							0.00258305	0.824	1
							0.0051845	0.826	0.999							0.000103204	0.825	1							0.00258442	0.825	1
							0.00518672	0.827	0.999							0.00010322	0.826	1							0.00258531	0.826	1
							0.00518943	0.828	0.999							0.000103494	0.827	1							0.00258597	0.827	1
							0.00518945	0.829	0.999							0.000103495	0.828	1							0.00258702	0.828	1
							0.00519589	0.83	0.999							0.000103602	0.829	1							0.00258722	0.829	1
							0.00519591	0.831	0.999							0.000103652	0.83	1							0.00258861	0.83	1
							0.00519631	0.832	0.999							0.000103685	0.831	1							0.00258885	0.831	1
							0.00519825	0.833	0.999							0.000103771	0.832	1							0.00258897	0.832	1
							0.00520243	0.834	0.999							0.000103996	0.833	1							0.00259103	0.833	1
							0.00520771	0.835	0.999							0.000104017	0.834	1							0.0025918	0.834	1
							0.00522755	0.836	0.999							0.000104155	0.835	1							0.00259204	0.835	1
							0.0052305	0.837	0.999							0.000104158	0.836	1							0.00259309	0.836	1
							0.00523192	0.838	0.999							0.000104292	0.837	1							0.00259353	0.837	1
							0.00524163	0.839	0.999							0.000104355	0.838	1							0.00259522	0.838	1
							0.00524885	0.84	0.999							0.000104412	0.839	1							0.00259982	0.839	1
							0.00525377	0.841	0.999							0.000104494	0.84	1							0.00260078	0.84	1
							0.00527951	0.842	0.999							0.000104544	0.841	1							0.00260142	0.841	1
							0.00528314	0.843	0.999							0.000104746	0.842	1							0.00260252	0.842	1
							0.00528582	0.844	0.999							0.000104842	0.843	1							0.00260404	0.843	1
							0.00528836	0.845	0.999							0.000104894	0.844	1							0.0026042	0.844	1
							0.00528892	0.846	0.999							0.000104906	0.845	1							0.00260647	0.845	1
							0.00528931	0.847	0.999							0.000104961	0.846	1							0.00260681	0.846	1
							0.0053044	0.848	0.999							0.000105034	0.847	1							0.00261047	0.847	1
							0.00531301	0.849	0.999							0.000105136	0.848	1							0.00261076	0.848	1
							0.00531881	0.85	0.999							0.00010525	0.849	1							0.00261087	0.849	1
							0.0053226	0.851	0.999							0.000105293	0.85	1							0.00261098	0.85	1
							0.00533063	0.852	0.999							0.000105359	0.851	1							0.00261381	0.851	1
							0.00533453	0.853	0.999							0.00010542	0.852	1							0.00261424	0.852	1
							0.00535625	0.854	0.999							0.000105433	0.853	1							0.00261479	0.853	1
							0.00535889	0.855	0.999							0.000105453	0.854	1							0.00261622	0.854	1
							0.00535924	0.856	0.999							0.000105488	0.855	1							0.00261683	0.855	1
							0.00536263	0.857	0.999							0.000105491	0.856	1							0.00261708	0.856	1
							0.00536512	0.858	0.999							0.000105574	0.857	1							0.00261776	0.857	1
							0.0053658	0.859	0.999							0.00010565	0.858	1							0.0026178	0.858	1
							0.00537034	0.86	0.999							0.000105734	0.859	1							0.00261938	0.859	1
							0.00537305	0.861	0.999							0.000106005	0.86	1							0.00261996	0.86	1
							0.0053736	0.862	0.999							0.000106066	0.861	1							0.00262068	0.861	1
							0.00537488	0.863	0.999							0.000106168	0.862	1							0.002622	0.862	1
							0.00538251	0.864	0.999							0.000106284	0.863	1							0.00262392	0.863	1
							0.00538682	0.865	0.999							0.000106309	0.864	1							0.00262432	0.864	1
							0.00538956	0.866	0.999							0.000106355	0.865	1							0.00262604	0.865	1
							0.00539469	0.867	0.999							0.000106452	0.866	1							0.00262609	0.866	1
							0.00540881	0.868	0.999							0.000106466	0.867	1							0.00262616	0.867	1
							0.00541533	0.869	0.999							0.000106558	0.868	1							0.00262658	0.868	1
							0.0054174	0.87	0.999							0.000106676	0.869	1							0.00262829	0.869	1
							0.00543309	0.871	0.999							0.000106854	0.87	1							0.00262851	0.87	1
							0.00543403	0.872	0.999							0.000106861	0.871	1							0.0026363	0.871	1
							0.00543691	0.873	0.999							0.000107073	0.872	1							0.00263776	0.872	1
							0.00543695	0.874	0.999							0.000107082	0.873	1							0.00263972	0.873	1
							0.00543886	0.875	0.999							0.000107162	0.874	1							0.00264349	0.874	1
							0.00544556	0.876	0.999							0.000107242	0.875	1							0.00264813	0.875	1
							0.00545251	0.877	0.999							0.000107347	0.876	1							0.00264898	0.876	1
							0.0054539	0.878	0.999							0.000107432	0.877	1							0.00264911	0.877	1
							0.00547252	0.879	0.999							0.000107457	0.878	1							0.00264931	0.878	1
							0.00548444	0.88	0.999							0.00010756	0.879	1							0.00265402	0.879	1
							0.00548558	0.881	0.999							0.000107896	0.88	1							0.00265436	0.88	1
							0.00548848	0.882	0.999							0.000107935	0.881	1							0.00265654	0.881	1
							0.0055019	0.883	0.999							0.000107938	0.882	1							0.00265962	0.882	1
							0.00550952	0.884	0.999							0.000107978	0.883	1							0.00266106	0.883	1
							0.0055109	0.885	0.999							0.000108444	0.884	1							0.00266191	0.884	1
							0.0055157	0.886	0.999							0.00010873	0.885	1							0.00266357	0.885	1
							0.00552732	0.887	0.999							0.000108839	0.886	1							0.00266578	0.886	1
							0.00552763	0.888	0.999							0.000109007	0.887	1							0.00266674	0.887	1
							0.00553689	0.889	0.999							0.000109035	0.888	1							0.00267374	0.888	1
							0.00553978	0.89	0.999							0.000109125	0.889	1							0.00267487	0.889	1
							0.00554476	0.891	0.999							0.000109234	0.89	1							0.00267559	0.89	1
							0.0055467	0.892	0.999							0.000109484	0.891	1							0.00267561	0.891	1
							0.00555563	0.893	0.999							0.000109556	0.892	1							0.00267641	0.892	1
							0.0055726	0.894	0.999							0.000109585	0.893	1							0.00267857	0.893	1
							0.00557713	0.895	0.999							0.000109788	0.894	1							0.00268669	0.894	1
							0.00558016	0.896	0.999							0.000109823	0.895	1							0.00268715	0.895	1
							0.00560061	0.897	0.999							0.000109952	0.896	1							0.00268771	0.896	1
							0.00561128	0.898	0.999							0.000110025	0.897	1							0.00268819	0.897	1
							0.00561163	0.899	0.999							0.000110082	0.898	1							0.00268986	0.898	1
							0.00561391	0.9	0.999							0.00011019	0.899	1							0.00269127	0.899	1
							0.00561651	0.901	0.999							0.000110226	0.9	1							0.00269307	0.9	1
							0.00563162	0.902	0.999							0.00011031	0.901	1							0.00270167	0.901	1
							0.00563467	0.903	0.999							0.000110534	0.902	1							0.00270345	0.902	1
							0.00563727	0.904	0.999							0.000110867	0.903	1							0.00270382	0.903	1
							0.00563828	0.905	0.999							0.000111008	0.904	1							0.00270437	0.904	1
							0.00564029	0.906	0.999							0.000111062	0.905	1							0.00270906	0.905	1
							0.00565024	0.907	0.999							0.00011128	0.906	1							0.0027129	0.906	1
							0.00565747	0.908	0.999							0.000111366	0.907	1							0.00271334	0.907	1
							0.00568471	0.909	0.999							0.000111378	0.908	1							0.00271483	0.908	1
							0.00570137	0.91	0.999							0.000111391	0.909	1							0.00272315	0.909	1
							0.0057247	0.911	0.999							0.000111569	0.91	1							0.00272623	0.91	1
							0.00573127	0.912	0.999							0.000111698	0.911	1							0.00272841	0.911	1
							0.00573685	0.913	0.999							0.000111942	0.912	1							0.00272966	0.912	1
							0.00574062	0.914	0.999							0.000112035	0.913	1							0.0027311	0.913	1
							0.0057461	0.915	0.999							0.000112262	0.914	1							0.00273781	0.914	1
							0.0057502	0.916	0.999							0.000112325	0.915	1							0.00274079	0.915	1
							0.00575073	0.917	0.999							0.000112342	0.916	1							0.00274623	0.916	1
							0.00577159	0.918	0.999							0.000112562	0.917	1							0.00274793	0.917	1
							0.00579526	0.919	0.999							0.000112841	0.918	1							0.0027501	0.918	1
							0.00581146	0.92	0.999							0.000112857	0.919	1							0.00275101	0.919	1
							0.00582298	0.921	0.999							0.000113206	0.92	1							0.00275663	0.92	1
							0.00584001	0.922	0.999							0.000113226	0.921	1							0.00275911	0.921	1
							0.00587483	0.923	0.999							0.000113414	0.922	1							0.00275919	0.922	1
							0.00588078	0.924	0.999							0.00011352	0.923	1							0.00276159	0.923	1
							0.00588512	0.925	0.999							0.000114221	0.924	1							0.00276797	0.924	1
							0.00590499	0.926	0.999							0.000114348	0.925	1							0.00277229	0.925	1
							0.00591898	0.927	0.999							0.000114431	0.926	1							0.00277786	0.926	1
							0.00593921	0.928	0.999							0.000114632	0.927	1							0.00278231	0.927	1
							0.00594336	0.929	0.999							0.00011486	0.928	1							0.00278412	0.928	1
							0.00595281	0.93	0.999							0.000115493	0.929	1							0.00278643	0.929	1
							0.00595667	0.931	0.999							0.000115507	0.93	1							0.00279096	0.93	1
							0.00596325	0.932	0.999							0.000115628	0.931	1							0.00279262	0.931	1
							0.00596498	0.933	0.999							0.00011593	0.932	1							0.00279269	0.932	1
							0.00596597	0.934	0.999							0.000115951	0.933	1							0.00279275	0.933	1
							0.00598089	0.935	0.999							0.000116336	0.934	1							0.00279276	0.934	1
							0.00598564	0.936	0.999							0.000116479	0.935	1							0.00279394	0.935	1
							0.00600639	0.937	0.999							0.000116496	0.936	1							0.00279403	0.936	1
							0.00600957	0.938	0.999							0.000116511	0.937	1							0.00279592	0.937	1
							0.006011	0.938	1							0.00011661	0.938	1							0.00280599	0.938	1
							0.00602104	0.939	1							0.000116825	0.939	1							0.002809	0.939	1
							0.00602887	0.94	1							0.000116894	0.94	1							0.00281678	0.94	1
							0.00603181	0.941	1							0.000117109	0.941	1							0.00282418	0.941	1
							0.006079	0.942	1							0.000117286	0.942	1							0.00282588	0.942	1
							0.00609149	0.943	1							0.000117356	0.943	1							0.00282893	0.943	1
							0.00609559	0.944	1							0.00011746	0.944	1							0.0028311	0.944	1
							0.00615441	0.945	1							0.000117682	0.945	1							0.00283505	0.945	1
							0.00615577	0.946	1							0.000117923	0.946	1							0.00283795	0.946	1
							0.00615823	0.947	1							0.00011799	0.947	1							0.00284029	0.947	1
							0.00617038	0.948	1							0.000118028	0.948	1							0.00284314	0.948	1
							0.00620437	0.949	1							0.000118232	0.949	1							0.00284753	0.949	1
							0.00621317	0.95	1							0.000118332	0.95	1							0.00284766	0.95	1
							0.00622315	0.951	1							0.000118351	0.951	1							0.00284824	0.951	1
							0.00622498	0.952	1							0.000118468	0.952	1							0.00285221	0.952	1
							0.00624468	0.953	1							0.000118856	0.953	1							0.00285638	0.953	1
							0.00625221	0.954	1							0.000119045	0.954	1							0.00285789	0.954	1
							0.00625329	0.955	1							0.000119241	0.955	1							0.00287335	0.955	1
							0.00626155	0.956	1							0.000120288	0.956	1							0.0028789	0.956	1
							0.00629217	0.957	1							0.000120384	0.957	1							0.0028794	0.957	1
							0.0063968	0.958	1							0.000120414	0.958	1							0.00289432	0.958	1
							0.00640698	0.959	1							0.000120973	0.959	1							0.00289591	0.959	1
							0.00640759	0.96	1							0.000121038	0.96	1							0.00290535	0.96	1
							0.00641568	0.961	1							0.000121156	0.961	1							0.00290977	0.961	1
							0.00646504	0.962	1							0.000121199	0.962	1							0.00291468	0.962	1
							0.00648506	0.963	1							0.000121679	0.963	1							0.00292501	0.963	1
							0.00651998	0.964	1							0.000121894	0.964	1							0.00292677	0.964	1
							0.00653494	0.965	1							0.000122078	0.965	1							0.00292919	0.965	1
							0.00658797	0.966	1							0.000122184	0.966	1							0.00293209	0.966	1
							0.00659067	0.967	1							0.000122383	0.967	1							0.00293666	0.967	1
							0.00659245	0.968	1							0.00012259	0.968	1							0.00294	0.968	1
							0.00663795	0.969	1							0.000122889	0.969	1							0.00296061	0.969	1
							0.00666566	0.97	1							0.000123315	0.97	1							0.002963	0.97	1
							0.00668123	0.971	1							0.00012431	0.971	1							0.00296592	0.971	1
							0.0066962	0.972	1							0.000124739	0.972	1							0.00296622	0.972	1
							0.00669715	0.973	1							0.000124932	0.973	1							0.00296628	0.973	1
							0.00669727	0.974	1							0.000125269	0.974	1							0.00297524	0.974	1
							0.00671015	0.975	1							0.000125685	0.975	1							0.00299043	0.975	1
							0.00675103	0.976	1							0.00012595	0.976	1							0.00301931	0.976	1
							0.00679316	0.977	1							0.000126025	0.977	1							0.00304292	0.977	1
							0.00692223	0.978	1							0.000126963	0.978	1							0.00304341	0.978	1
							0.00692755	0.979	1							0.000127959	0.979	1							0.00304341	0.979	1
							0.00693469	0.98	1							0.000128015	0.98	1							0.00304369	0.98	1
							0.00694088	0.981	1							0.000128869	0.981	1							0.00305168	0.981	1
							0.00696488	0.982	1							0.000128955	0.982	1							0.00306782	0.982	1
							0.006975	0.983	1							0.000129128	0.983	1							0.00308193	0.983	1
							0.0069755	0.984	1							0.000129939	0.984	1							0.00308684	0.984	1
							0.00716176	0.985	1							0.000130288	0.985	1							0.00311213	0.985	1
							0.00716681	0.986	1							0.000130848	0.986	1							0.00311622	0.986	1
							0.00717052	0.987	1							0.000131308	0.987	1							0.00311866	0.987	1
							0.00717562	0.988	1							0.000131326	0.988	1							0.00312174	0.988	1
							0.00721058	0.989	1							0.000132236	0.989	1							0.00312845	0.989	1
							0.00722052	0.99	1							0.000137221	0.99	1							0.0031306	0.99	1
							0.00724687	0.991	1							0.00013747	0.991	1							0.00315707	0.991	1
							0.00734266	0.992	1							0.000137764	0.992	1							0.00316469	0.992	1
							0.00745851	0.993	1							0.000139407	0.993	1							0.00317281	0.993	1
							0.00753448	0.994	1							0.000139615	0.994	1							0.00320275	0.994	1
							0.00755317	0.995	1							0.000140777	0.995	1							0.00331625	0.995	1
							0.00787152	0.996	1							0.000141069	0.996	1							0.00337802	0.996	1
							0.00792089	0.997	1							0.00014783	0.997	1							0.00340165	0.997	1
							0.00818571	0.998	1							0.000157268	0.998	1							0.00343565	0.998	1
							0.00845813	0.999	1							0.000161921	0.999	1							0.00345682	0.999	1
							0.0088973	1	1							0.000179659	1	1							0.00350656	1	1

## Sheet: fig2b
Selected model	#ACs, spontaneous, monkey G	#ACs, spontaneous, Monkey N	#ACs, stimulus driven, monkey G	#ACs, stimulus driven, Monkey B	#ACs, stimulus driven, Monkey N
M_2	5	13	43	39	15
M_1	0	3	1	0	0
Inconclusive	0	2	13	0	9

## Sheet: fig2c
Spontaneous, tau_1, MAP estimates (ms)	Spontaneous, tau_2, MAP estimates (ms)	Stimulus driven, tau_1, MAP estimates (ms)	Stimulus driven, tau_2, MAP estimates (ms)
11.9582	175.82	6.09637	138.817
8.76599	59.065	1.64469	200.979
6.76239	41.1842	5.89213	169.661
8.19663	41.9471	2.92968	99.4912
4.22493	56.4919	1.77069	157.273
3.53258	43.7158	4.05112	138.627
10.8742	103.909	1.83481	179.564
5.00189	35.7335	1.67683	143.64
7.28582	40.8804	2.54933	64.0492
5.02461	38.9121	1.93659	69.4847
7.00079	50.6743	6.42082	103.979
7.27119	40.8133	8.45244	119.528
13.4331	306.199	7.74431	109.774
8.84072	127.773	1.96941	173.444
11.3313	66.2866	1.93635	67.5802
14.0953	159.637	28.1483	383.547
14.5263	73.1805	2.40516	59.1104
11.5096	82.6435	3.00515	32.2237
		2.1566	82.5799
		1.76771	80.1737
		2.45514	21.9321
		4.09534	44.571
		3.12566	55.1975
		2.64665	26.1861
		5.36835	230.198
		2.31409	29.8136
		3.4338	110.104
		19.4916	468.752
		14.8091	119.15
		12.6089	201.904
		4.36078	94.6823
		7.78262	112.922
		13.2271	159.383
		8.73616	75.9796
		5.23238	189.359
		1.66324	252.562
		5.45974	177.094
		3.03878	134.178
		1.85816	228.001
		4.05124	160.815
		1.83393	204.439
		1.69317	161.968
		2.27061	71.8388
		2.76682	93.0254
		8.23438	102.172
		8.14767	185.158
		6.05322	94.947
		6.28845	161.626
		1.4195	231.326
		6.0524	152.666
		4.62339	112.967
		1.83952	160.44
		4.27121	153.463
		1.88847	189.651
		1.92386	161.791
		2.7029	73.0407
		2.16803	81.4654
		3.64455	114.449
		7.44268	125.401
		6.48374	185.91
		2.11214	173.833
		1.88835	114.907
		28.542	406.744
		2.97548	87.7507
		3.1679	32.2449
		2.15618	95.2501
		2.27551	90.9082
		2.41587	20.627
		4.1871	70.077
		2.59287	78.8238
		2.44946	21.8543
		6.16556	356.632
		3.12849	36.6165
		3.42736	127.292
		3.35146	108.471
		3.23666	36.1927
		2.31596	97.7059
		1.75611	134.96
		2.61708	28.6916
		3.85075	53.6333
		3.23823	345.114
		2.97187	28.2776
		6.14998	407.801
		3.25408	33.0211
		3.03746	203.469
		0.171469	118.676
		18.0779	255.377
		11.1982	171.712
		4.38404	122.122
		6.60345	83.7249
		8.38773	152.561
		10.5041	121.395

## Sheet: fig3a
Time lags (ms)	AC, data, attention in	AC, data, attention away	AC, MAP fit, attention in	AC, MAP fit, attention away	Posterior, tau_1, attention in (ms)	Posterior, tau_1, attention away (ms)	Posterior, tau_2, attention in (ms)	Posterior, tau_2, attention away (ms)
2	0.268554	0.266811	0.275713	0.284608	3.11355	1.98989	125.974	85.1734
4	0.244191	0.238163	0.24332	0.252126	3.24093	3.26115	134.182	98.0908
6	0.228135	0.2284	0.224564	0.232615	3.35547	2.25743	126.807	99.9859
8	0.214798	0.217349	0.213955	0.221761	2.8579	3.08149	107.961	94.5648
10	0.212144	0.206529	0.204771	0.210068	3.15479	2.9023	128.996	101.887
12	0.200356	0.201018	0.198935	0.203041	2.78661	3.47861	123.165	93.9795
14	0.196734	0.193793	0.195638	0.194923	1.95317	1.77054	124.887	97.5181
16	0.188814	0.186878	0.188867	0.192021	1.48758	2.51342	125.945	98.322
18	0.187672	0.181962	0.182978	0.185656	2.04182	3.45798	135.617	103.005
20	0.180019	0.171124	0.179427	0.179614	3.32779	3.96412	135.175	101.261
22	0.172777	0.166289	0.173778	0.171992	2.4233	5.19108	132.457	111.68
24	0.166077	0.158185	0.169023	0.168752	2.93632	5.08438	159.645	98.7598
26	0.168497	0.158796	0.164216	0.16273	4.3952	2.85951	122.628	94.2642
28	0.164294	0.151395	0.161862	0.158065	3.16007	3.61798	132.888	103.115
30	0.159674	0.147952	0.159814	0.154704	4.16792	2.14653	138.189	95.1109
32	0.154173	0.144648	0.153364	0.148688	3.39616	4.23704	133.084	104.836
34	0.153323	0.139143	0.152361	0.147511	3.67078	4.04746	125.022	102.113
36	0.148262	0.133961	0.148866	0.138644	3.44905	4.19044	140.373	98.3636
38	0.149057	0.132565	0.140316	0.139129	2.70111	2.09369	123.369	98.7681
40	0.135701	0.128137	0.138081	0.129102	4.03579	2.31791	127.195	97.7773
42	0.13899	0.121477	0.141985	0.12926	2.46206	2.3587	142.313	102.385
44	0.131445	0.121015	0.132115	0.123438	2.5745	3.68615	134.55	104.849
46	0.131782	0.116758	0.129057	0.12229	2.9619	4.17456	147.289	102.9
48	0.129128	0.116053	0.130406	0.12059	5.7165	3.35819	145.353	97.7432
50	0.124465	0.110807	0.124716	0.115183	3.83089	3.07861	155.6	101.416
52	0.126093	0.106569	0.118729	0.110022	5.32193	3.51299	129.051	98.1423
54	0.11816	0.106579	0.115963	0.102458	3.38045	2.35509	126.207	101.649
56	0.113886	0.103447	0.113755	0.0977729	2.64385	2.16767	137.196	98.325
58	0.11109	0.101763	0.11034	0.0961711	2.72844	2.55264	137.001	100.462
60	0.111179	0.093476	0.106765	0.0965234	3.64553	2.31046	126.194	98.1529
62	0.10822	0.0916778	0.102723	0.0869292	3.55219	5.14827	151.616	92.8931
64	0.102615	0.0872553	0.098903	0.0872977	3.41609	2.99588	145.977	101.063
66	0.103085	0.0876913	0.0975483	0.0824726	2.72823	1.9056	125.369	97.8513
68	0.0940997	0.0810982	0.0923309	0.0793017	6.67168	3.36117	120.16	99.5246
70	0.0988905	0.0804759	0.0905949	0.076691	3.05027	2.68878	138.413	99.8189
72	0.0907943	0.0759789	0.0856294	0.0740649	1.86782	2.45006	116.719	95.0743
74	0.0964583	0.0741831	0.0822203	0.0689501	2.17246	2.18313	150.886	94.1727
76	0.0861185	0.0669404	0.0813021	0.0677662	2.52118	2.17958	135.83	100.272
78	0.0789428	0.0620692	0.0799543	0.0637375	3.64933	3.35235	143.696	105.422
80	0.0778115	0.0595441	0.0741627	0.060075	1.95538	3.51769	131.529	105.339
82	0.0762263	0.0564686	0.0740681	0.0574415	2.83222	2.73943	124.244	106.045
84	0.0718204	0.0530324	0.0698566	0.0521909	2.16896	2.07148	119.445	94.8055
86	0.0683939	0.0505633	0.0671349	0.0531968	4.42775	2.60739	126.876	99.9463
88	0.0602248	0.0466215	0.0655279	0.046333	2.45066	2.83218	131.735	99.8943
90	0.0641309	0.0413177	0.0634747	0.0456597	3.24698	3.43041	137.246	100.407
92	0.0554649	0.0384493	0.0590204	0.0430706	3.71165	1.91253	127.413	93.0957
94	0.0539557	0.0321808	0.0507164	0.0425343	4.4694	2.83051	141.741	107.475
96	0.0435966	0.0311108	0.0525852	0.0413172	4.2706	2.63641	116.577	100.515
98	0.0403147	0.0307129	0.0516017	0.0380324	2.89566	3.55735	134.575	95.2149
100	0.0397201	0.0274239	0.049566	0.0377478	1.67667	3.0571	121.988	101.748
					1.68327	3.65383	141.61	101.158
					3.91333	5.01013	135.409	102.051
					3.13334	3.01631	142.718	96.9463
					3.40739	2.53076	141.94	109.392
					3.70055	2.79929	128.187	98.0271
					3.6006	3.55675	146.658	107.528
					3.33902	3.5862	140.485	96.4184
					2.01289	2.50789	140.235	93.8402
					1.95156	3.5528	128.336	103.001
					3.405	3.08815	121.09	103.847
					3.38914	3.02741	129.193	91.9058
					1.98073	4.15402	125.608	100.05
					2.6804	3.57912	132.196	98.6785
					1.59341	2.07888	141.943	99.8223
					1.5473	2.67127	127.007	105.207
					3.84447	2.04145	134.353	93.5812
					2.67871	3.641	141.907	94.3872
					3.96983	2.47411	127.961	99.5042
					3.77709	2.6151	144.303	90.6957
					4.03934	3.84797	129.362	103.404
					3.59991	3.96109	145.838	100.836
					1.65374	3.26428	128.755	101.695
					3.43686	3.85385	127.731	96.794
					4.27664	2.19055	138.345	86.6796
					2.09323	3.08236	151.628	102.235
					3.76259	3.86497	130.906	100.408
					4.55003	2.36057	136.534	100.254
					2.9945	2.75121	143.553	98.0403
					2.26928	2.60654	121.724	96.8975
					5.67993	3.60351	134.661	104.131
					4.28134	2.19271	145.589	91.982
					1.94855	3.5027	135.551	100.845
					2.71551	2.53152	142.018	96.3411
					3.17167	2.43434	126.27	98.8337
					4.83105	3.43239	133.437	95.5365
					2.44667	3.691	129.015	106.276
					2.46897	2.65234	137.773	104.078
					2.663	3.24817	123.053	95.9011
					2.81366	3.8434	131.371	97.2084
					2.56044	1.91032	131.555	91.0717
					2.42567	2.92352	135.002	98.8744
					1.64322	2.95355	122.589	97.1482
					3.92916	1.4095	148.948	92.5618
					2.51908	1.87892	133.84	93.9206
					2.53762	3.78812	136.849	97.5693
					3.32561	2.07442	134.687	96.786
					3.89029	2.28588	143.477	101.314
					2.22172	1.87031	128.415	93.0721
					3.17418	3.44117	134.301	102.611
					2.94748	3.6783	123.856	108.038

## Sheet: fig3b
tau_1 (ms), attention in, MAP estimate, Monkey G	tau_1 (ms), attention in, first quartile, Monkey G	tau_1 (ms), attention in, third quartile, Monkey G	tau_1 (ms), attention away, MAP estimate, Monkey G	tau_1 (ms), attention away, first quartile, Monkey G	tau_1 (ms), attention away, third quartile, Monkey G	tau_1 (ms), attention in, MAP estimate, Monkey B	tau_1 (ms), attention in, first quartile, Monkey B	tau_1 (ms), attention in, third quartile, Monkey B	tau_1 (ms), attention away, MAP estimate, Monkey B	tau_1 (ms), attention away, first quartile, Monkey B	tau_1 (ms), attention away, third quartile, Monkey B	tau_1 (ms), attention in, MAP estimate, Monkey N	tau_1 (ms), attention in, first quartile, Monkey N	tau_1 (ms), attention in, third quartile, Monkey N	tau_1 (ms), attention away, MAP estimate, Monkey N	tau_1 (ms), attention away, first quartile, Monkey N	tau_1 (ms), attention away, third quartile, Monkey N	tau_2 (ms), attention in, MAP estimate, Monkey G	tau_2 (ms), attention in, first quartile, Monkey G	tau_2 (ms), attention in, third quartile, Monkey G	tau_2 (ms), attention away, MAP estimate, Monkey G	tau_2 (ms), attention away, first quartile, Monkey G	tau_2 (ms), attention away, third quartile, Monkey G	tau_2 (ms), attention in, MAP estimate, Monkey B	tau_2 (ms), attention in, first quartile, Monkey B	tau_2 (ms), attention in, third quartile, Monkey B	tau_2 (ms), attention away, MAP estimate, Monkey B	tau_2 (ms), attention away, first quartile, Monkey B	tau_2 (ms), attention away, third quartile, Monkey B	tau_2 (ms), attention in, MAP estimate, Monkey N	tau_2 (ms), attention in, first quartile, Monkey N	tau_2 (ms), attention in, third quartile, Monkey N	tau_2 (ms), attention away, MAP estimate, Monkey N	tau_2 (ms), attention away, first quartile, Monkey N	tau_2 (ms), attention away, third quartile, Monkey N
5.23238	4.42575	6.1009	6.09637	5.498	6.60245	1.88835	1.92138	2.63871	1.93635	1.74868	2.12947	18.0779	16.5033	19.3267	14.8091	12.8482	17.5296	189.359	176.719	202.601	138.817	136.323	152.246	114.907	90.523	130.187	67.5802	64.4375	74.9527	255.377	193.866	310.352	119.15	70.8026	191.187
1.66324	1.32185	1.92555	1.64469	1.35232	2.03184	28.542	18.761	38.2866	28.1483	23.2289	32.9805	11.1982	10.659	19.4888	12.6089	8.42212	15.5392	252.562	243.711	284.621	200.979	189.978	220.635	406.744	379.819	450.513	383.547	358.316	442.325	171.712	136.185	271.479	201.904	107.155	287.952
5.45974	5.12166	5.90265	5.89213	5.66211	6.35736	2.97548	2.35475	2.99145	2.40516	2.16255	2.71535	4.38404	3.73203	4.81476	4.36078	4.01281	5.68357	177.094	175.614	200.644	169.661	152.596	177.016	87.7507	78.9852	97.2433	59.1104	56.3992	63.1097	122.122	97.4638	168.989	94.6823	83.9647	144.427
3.03878	2.46724	3.67822	2.92968	2.3601	3.56279	3.1679	2.71847	3.37342	3.00515	2.70402	3.15666	6.60345	6.32171	21.7311	7.78262	6.79006	11.0284	134.178	126.859	140.401	99.4912	96.3991	101.928	32.2449	30.8897	34.6108	32.2237	30.103	33.2795	83.7249	61.8151	178.713	112.922	88.7499	189.243
1.85816	1.39491	2.49075	1.77069	1.37281	1.90912	2.15618	2.008	2.20883	2.1566	2.03508	2.24416	8.38773	6.40495	12.6717	13.2271	13.0321	23.1046	228.001	217.933	247.991	157.273	156.112	174.615	95.2501	90.1629	112.376	82.5799	73.5829	86.6964	152.561	75.6469	207.293	159.383	78.5202	296.007
4.05124	3.45248	4.36488	4.05112	3.46677	4.53557	2.27551	1.96625	2.51627	1.76771	1.75259	2.08423	10.5041	9.71379	12.8718	8.73616	9.51744	13.2177	160.815	154.301	174.995	138.627	131.916	143.885	90.9082	81.7842	125.271	80.1737	71.7122	89.7193	121.395	98.5392	233.643	75.9796	64.0089	178.159
1.83393	1.69132	2.10981	1.83481	1.77374	2.14321	2.41587	2.06868	2.77352	2.45514	2.15419	2.67726							204.439	192.515	215.236	179.564	172.107	192.306	20.627	20.7318	23.6656	21.9321	21.1235	23.2566
1.69317	1.37591	1.89834	1.67683	1.46884	1.99184	4.1871	3.97064	4.31376	4.09534	3.9653	4.35083							161.968	150.925	167.662	143.64	133.849	146.545	70.077	63.3473	79.3993	44.571	41.1334	46.5537
2.27061	1.65381	2.68792	2.54933	1.89999	2.67219	2.59287	2.56543	3.07292	3.12566	2.82281	3.26294							71.8388	67.8894	72.5666	64.0492	61.6948	64.299	78.8238	70.7361	109.949	55.1975	48.499	57.3927
2.76682	1.78099	2.85302	1.93659	1.75698	2.53066	2.44946	2.34479	2.90481	2.64665	2.59961	3.34499							93.0254	87.5289	94.3145	69.4847	68.2778	71.8501	21.8543	21.5495	23.8984	26.1861	25.914	27.9226
8.23438	6.27461	9.76477	6.42082	5.07933	7.17318	6.16556	5.45619	8.06605	5.36835	5.12791	6.81916							102.172	94.5377	109.01	103.979	94.3047	107.078	356.632	308.476	394.94	230.198	218.031	318.543
8.14767	8.24434	10.5963	8.45244	7.54338	9.39668	3.12849	2.97989	3.58816	2.31409	2.26108	2.83879							185.158	165.325	229.141	119.528	116.816	139.178	36.6165	35.8319	39.4381	29.8136	29.2079	30.8048
6.05322	5.28703	7.52382	7.74431	6.29302	7.85318	3.42736	3.23239	3.52626	3.4338	3.37987	3.59455							94.947	103.148	128.877	109.774	105.359	121.181	127.292	113.698	157.51	110.104	109.05	136.502

## Sheet: fig3c
tau_1 (ms), mean, attention in	tau_1 (ms), s.e.m, attention in	tau_1 (ms), mean, attention away	tau_1 (ms), s.e.m, attention away	tau_2 (ms), mean, attention in	tau_2 (ms), s.e.m, attention in	tau_2 (ms), mean, attention away	tau_2 (ms), s.e.m, attention away
5.52597	0.958137	5.54321	0.948828	140.693	15.472	115.066	12.7736

## Sheet: fig3d
Time lags (ms)	AC, data, attention in	AC, data, attention away	AC, MAP fit, attention in	AC, MAP fit, attention away	Posterior, tau_1, attention in (ms)	Posterior, tau_1, attention away (ms)	Posterior, tau_2, attention in (ms)	Posterior, tau_2, attention away (ms)
2	0.339549	0.347392	0.33806	0.366002	1.5933	1.38359	80.597	71.8453
4	0.291995	0.306559	0.295862	0.316893	1.93729	1.9458	91.3456	75.2032
6	0.274396	0.286387	0.271847	0.295427	2.47427	1.99598	86.8082	71.6192
8	0.260556	0.27258	0.259771	0.277747	2.38383	2.97629	83.1773	69.862
10	0.245292	0.260289	0.24759	0.26345	2.34991	1.77612	80.6763	67.0287
12	0.232062	0.244725	0.239158	0.254804	2.28575	2.69773	77.3118	74.2642
14	0.227014	0.237809	0.230303	0.247155	2.40877	2.91852	89.9265	74.402
16	0.22121	0.229888	0.221772	0.237149	1.43343	1.4035	83.6044	74.3841
18	0.214557	0.219464	0.215765	0.224001	2.46616	3.4389	87.9483	74.8171
20	0.209807	0.211765	0.206954	0.216065	2.48601	1.95782	93.3754	72.8459
22	0.201785	0.205522	0.199831	0.207929	1.97827	2.52262	89.3065	70.0676
24	0.198739	0.199457	0.192592	0.202667	2.00656	2.09901	79.7224	73.2997
26	0.192318	0.194903	0.185853	0.19002	2.60113	1.51651	81.8923	75.9715
28	0.185165	0.182232	0.179705	0.186209	1.60176	1.15564	77.859	67.9626
30	0.172135	0.180154	0.172678	0.180437	1.26362	1.4783	72.8241	68.3045
32	0.171666	0.173652	0.16567	0.172713	1.47078	1.78187	78.9605	70.5214
34	0.166535	0.170388	0.160534	0.165885	1.56783	1.75632	82.1345	70.4008
36	0.159925	0.16308	0.153932	0.158775	2.63427	1.90083	83.8177	73.0292
38	0.156997	0.160974	0.147343	0.150479	2.04117	1.78238	80.5814	69.8624
40	0.155659	0.153748	0.148201	0.140902	1.79223	1.92123	80.6073	66.0934
42	0.150325	0.145656	0.141425	0.135649	1.97974	1.88238	83.2361	69.088
44	0.141391	0.140015	0.132377	0.132633	2.91916	1.94536	87.947	69.2726
46	0.130046	0.133219	0.131861	0.128143	2.08192	1.8247	83.3683	69.5217
48	0.131237	0.124677	0.127749	0.121481	1.66092	2.10006	87.5359	72.6487
50	0.127519	0.124961	0.119571	0.115862	2.57795	2.57044	89.7994	68.1976
52	0.118785	0.119662	0.116354	0.110407	2.26368	2.22828	78.8766	72.2195
54	0.118006	0.110973	0.109578	0.105323	1.63496	2.19068	79.8297	67.1729
56	0.108488	0.107786	0.106002	0.10048	2.7191	1.82622	82.5896	71.699
58	0.109483	0.0996678	0.101195	0.0920727	1.9733	1.7253	89.9306	70.1214
60	0.102286	0.0915136	0.0940507	0.0857026	2.263	1.5203	77.0436	69.1227
62	0.0964896	0.0900189	0.0888604	0.0823379	1.56605	1.69175	87.1342	64.2063
64	0.0930834	0.084966	0.0890186	0.0756008	2.1422	2.78	92.6918	70.6763
66	0.0869547	0.0802663	0.0810843	0.0724552	2.46581	1.95092	83.865	72.679
68	0.084521	0.0713258	0.0802232	0.0653702	2.92543	1.89396	86.3921	68.1265
70	0.0778404	0.0679872	0.0758482	0.062832	3.62574	2.74202	89.9391	70.9092
72	0.0734726	0.0647772	0.0717183	0.0585404	1.75497	4.1247	83.6367	74.1543
74	0.0668842	0.0594925	0.0678712	0.0534896	1.60741	2.25822	87.3748	66.1471
76	0.0656965	0.0528306	0.0644839	0.0498396	2.61842	2.04517	83.42	66.6442
78	0.0593002	0.0458177	0.0559979	0.0462405	2.1754	2.59749	79.5771	69.2442
80	0.0556017	0.0420275	0.0551212	0.0426313	1.76419	2.546	86.0266	73.023
82	0.0499397	0.0363237	0.0488381	0.0386381	1.55905	2.03357	77.7098	70.899
84	0.0468853	0.0327514	0.0487033	0.0343144	2.46088	1.84077	88.6287	71.3954
86	0.0428076	0.0261796	0.040749	0.0329281	1.79297	2.4348	86.9897	69.0031
88	0.0365167	0.0231707	0.0437029	0.0280928	1.95063	1.94568	81.6545	69.9692
90	0.0329913	0.0188508	0.0438678	0.0237384	1.81503	1.68882	81.5909	66.9985
92	0.0261766	0.0164881	0.0373714	0.0175319	2.55024	2.33507	85.8467	71.8389
94	0.0250412	0.010658	0.0376257	0.0166925	1.34477	3.15543	86.4061	67.4454
96	0.026773	0.00885819	0.0317114	0.0115667	2.59594	1.97948	87.7231	65.9805
98	0.0157663	0.00525197	0.0262054	0.0124379	3.17875	1.49896	80.7924	72.8979
100	0.0177577	0.000194898	0.0254703	0.00874552	2.1685	2.17779	86.1914	68.0251
					2.13925	2.76336	85.7595	70.1187
					2.21732	1.52334	78.9627	69.1396
					2.25006	1.60737	80.6042	70.8259
					1.50791	1.5251	81.4784	71.9911
					3.09504	1.57401	86.8609	67.6961
					1.87649	2.91207	87.2039	72.0205
					2.20395	1.90744	82.0711	71.5221
					1.94657	2.15347	88.4951	68.5877
					2.27726	2.77263	83.6637	69.7809
					2.56637	1.90527	77.4821	68.8475
					2.57375	2.69162	83.0524	73.8499
					1.43035	2.25963	86.7683	69.9284
					1.92137	2.77121	84.0188	73.2407
					2.8352	1.83743	94.5495	68.9272
					2.69311	2.93811	87.4141	71.1308
					1.91267	1.23441	82.4456	66.7245
					2.12045	1.47878	79.6309	66.8975
					1.46714	1.487	91.2469	67.7265
					1.98657	2.05347	75.6743	71.8644
					2.44498	1.93038	82.2642	66.3563
					1.33325	1.33148	81.9525	71.7826
					1.45524	1.71329	82.9658	70.3201
					2.8637	2.07571	88.1362	69.791
					2.48248	2.17808	82.4168	69.4573
					2.23148	2.83987	93.0778	69.8784
					2.41041	2.06304	80.9031	71.5536
					2.16347	1.6514	85.3539	68.1933
					1.48391	2.28085	91.3675	67.8799
					1.79858	2.17574	87.6605	68.5588
					1.43093	2.99577	81.5026	72.2577
					2.01049	2.47788	82.2002	70.7214
					1.24542	2.76728	81.3947	72.8498
					2.1806	2.35805	88.8571	67.4189
					1.58072	1.84685	87.8645	66.8198
					1.93542	1.88618	77.979	70.5101
					2.95608	1.27181	94.9223	66.1845
					3.27522	1.71492	84.9328	72.8454
					1.66387	1.5719	84.5233	68.3253
					2.2739	2.52555	80.649	68.7162
					1.39694	1.74888	80.6686	66.2828
					1.66814	3.72082	80.137	68.3324
					1.99294	2.23572	84.5185	65.7519
					1.89602	3.08836	84.0599	70.4131
					2.26804	2.70972	85.0946	68.6023
					2.10345	3.12019	80.6092	71.6343
					2.19391	2.01952	81.5333	68.3854
					2.71392	3.98841	82.8133	74.4353
					1.81481	1.9859	81.3036	74.9337
					2.55476	1.76989	92.1938	68.6448
					2.7921	1.7572	84.8698	68.7579

## Sheet: fig3e
tau_1 (ms), attention in, MAP estimate, Monkey G	tau_1 (ms), attention in, first quartile, Monkey G	tau_1 (ms), attention in, third quartile, Monkey G	tau_1 (ms), attention away, MAP estimate, Monkey G	tau_1 (ms), attention away, first quartile, Monkey G	tau_1 (ms), attention away, third quartile, Monkey G	tau_1 (ms), attention in, MAP estimate, Monkey B	tau_1 (ms), attention in, first quartile, Monkey B	tau_1 (ms), attention in, third quartile, Monkey B	tau_1 (ms), attention away, MAP estimate, Monkey B	tau_1 (ms), attention away, first quartile, Monkey B	tau_1 (ms), attention away, third quartile, Monkey B	tau_2 (ms), attention in, MAP estimate, Monkey G	tau_2 (ms), attention in, first quartile, Monkey G	tau_2 (ms), attention in, third quartile, Monkey G	tau_2 (ms), attention away, MAP estimate, Monkey G	tau_2 (ms), attention away, first quartile, Monkey G	tau_2 (ms), attention away, third quartile, Monkey G	tau_2 (ms), attention in, MAP estimate, Monkey B	tau_2 (ms), attention in, first quartile, Monkey B	tau_2 (ms), attention in, third quartile, Monkey B	tau_2 (ms), attention away, MAP estimate, Monkey B	tau_2 (ms), attention away, first quartile, Monkey B	tau_2 (ms), attention away, third quartile, Monkey B
6.28845	5.24456	6.80581	6.09637	5.498	6.60245	3.35146	2.81113	3.76131	2.40516	2.16255	2.71535	161.626	155.117	172.349	138.817	136.323	152.246	108.471	92.5147	135.384	59.1104	56.3992	63.1097
1.4195	1.27251	2.2828	1.64469	1.35232	2.03184	3.23666	3.23626	3.69468	3.00515	2.70402	3.15666	231.326	223.792	260.559	200.979	189.978	220.635	36.1927	34.373	41.3489	32.2237	30.103	33.2795
6.0524	5.77163	6.69048	5.89213	5.66211	6.35736	2.31596	2.08011	2.43041	2.1566	2.03508	2.24416	152.666	146.134	186.096	169.661	152.596	177.016	97.7059	84.6235	135.233	82.5799	73.5829	86.6964
4.62339	3.62964	5.44914	2.92968	2.3601	3.56279	1.75611	1.52726	2.03749	1.76771	1.75259	2.08423	112.967	111.186	122.376	99.4912	96.3991	101.928	134.96	120.885	239.939	80.1737	71.7122	89.7193
1.83952	1.54284	5.19534	1.77069	1.37281	1.90912	2.61708	2.3907	2.90827	2.45514	2.15419	2.67726	160.44	151.164	170.969	157.273	156.112	174.615	28.6916	23.7988	27.4263	21.9321	21.1235	23.2566
4.27121	4.25995	5.65797	4.05112	3.46677	4.53557	3.85075	3.86292	4.15611	4.09534	3.9653	4.35083	153.463	149.542	169.641	138.627	131.916	143.885	53.6333	52.0415	83.3937	44.571	41.1334	46.5537
1.88847	1.63233	2.28305	1.83481	1.77374	2.14321	3.23823	2.82197	3.57433	3.12566	2.82281	3.26294	189.651	178.176	201.126	179.564	172.107	192.306	345.114	99.5442	381.428	55.1975	48.499	57.3927
1.92386	1.48889	2.2281	1.67683	1.46884	1.99184	2.97187	2.81214	3.23054	2.64665	2.59961	3.34499	161.791	154.455	175.655	143.64	133.849	146.545	28.2776	26.473	29.4543	26.1861	25.914	27.9226
2.7029	1.94274	3.24687	2.54933	1.89999	2.67219	6.14998	5.02446	7.97705	5.36835	5.12791	6.81916	73.0407	69.9144	75.2709	64.0492	61.6948	64.299	407.801	315.626	447.25	230.198	218.031	318.543
2.16803	1.76188	2.46819	1.93659	1.75698	2.53066	3.25408	3.10471	3.74779	2.31409	2.26108	2.83879	81.4654	80.8754	87.3846	69.4847	68.2778	71.8501	33.0211	32.0217	35.0671	29.8136	29.2079	30.8048
3.64455	3.59124	6.35654	6.42082	5.07933	7.17318	3.03746	2.93208	3.15117	3.4338	3.37987	3.59455	114.449	114.544	135.528	103.979	94.3047	107.078	203.469	176.428	253.465	110.104	109.05	136.502
7.44268	6.16801	9.30104	8.45244	7.54338	9.39668	0.171469	0.139366	0.196277	19.4916	16.1659	29.0431	125.401	112.659	141.82	119.528	116.816	139.178	118.676	160.218	359.542	468.752	394.772	524.562
6.48374	5.86907	7.56548	7.74431	6.29302	7.85318							185.91	170.426	208.227	109.774	105.359	121.181
2.11214	1.75653	2.50928	1.96941	1.85847	2.4196							173.833	174.871	197.307	173.444	166.852	181.009

[truncated: 34 more sheets: fig3f, fig4, fig5d, fig5e, fig5f, fig5g, fig5h, fig5i, fig5j, fig5k, fig6b, fig7a, tau_1, fig7a, tau_2, fig7b, fig7c, supp table 1,2, suppfig2, suppfig3, suppfig4, suppfig5 …]
